# Supplementary material for: Initial Analysis of Structural Variation Detections in Cattle Using Long-Read Sequencing Methods
Source: Genes (Basel). 2022 May 6;13(5):828. doi: 10.3390/genes13050828 (PMC9142105; doi:10.3390/genes13050828)
Supplement: Supplementary file 1 [file genes-13-00828-s001.zip › genes-1707366/Table S1.xlsx]

## Sheet: 10xG
Table S1. Summary of identified SVs using different methods.
Chr	Begin	End	Type	Size	Method			Chr	Begin	End	Type	Size	Method			Chr	Begin	End	Type	Size	Method
chr1	35941045	35941087	DEL	42	LongRanger			chr1	5522	67289	DUP	61767	LinkedSV			1	4121	4464	DEL	343	Merge
chr1	37672171	37672213	DEL	42	LongRanger			chr1	376459	376512	DEL	53	LinkedSV			1	4613	4661	DEL	48	Merge
chr1	151253561	151253603	DEL	42	LongRanger			chr1	426526	427739	DEL	1213	LinkedSV			1	5523	67289	DUP	61766	Merge
chr2	22325765	22325807	DEL	42	LongRanger			chr1	455146	457744	DEL	2598	LinkedSV			1	20778	20890	DEL	112	Merge
chr2	38633649	38633691	DEL	42	LongRanger			chr1	478896	479047	DEL	151	LinkedSV			1	21029	21463	DEL	434	Merge
chr3	37142336	37142378	DEL	42	LongRanger			chr1	543905	568787	DEL	24882	LinkedSV			1	51485	51923	DEL	438	Merge
chr3	108862275	108862317	DEL	42	LongRanger			chr1	3490828	3490951	DEL	123	LinkedSV			1	70420	70660	DEL	240	Merge
chr5	81933475	81933517	DEL	42	LongRanger			chr1	5264159	5271260	DEL	7101	LinkedSV			1	72299	72366	DEL	67	Merge
chr6	4745114	4745156	DEL	42	LongRanger			chr1	5962349	5965859	DEL	3510	LinkedSV			1	75821	75871	DEL	50	Merge
chr6	61972204	61972246	DEL	42	LongRanger			chr1	6102246	6102366	DEL	120	LinkedSV			1	93098	93206	DEL	108	Merge
chr6	84958631	84958673	DEL	42	LongRanger			chr1	7245839	7246738	DEL	899	LinkedSV			1	100381	100521	DEL	140	Merge
chr7	10100397	10100439	DEL	42	LongRanger			chr1	8728876	8729041	DEL	165	LinkedSV			1	101295	101362	DEL	67	Merge
chr7	15729920	15729962	DEL	42	LongRanger			chr1	9862281	9862558	DEL	277	LinkedSV			1	112730	112816	DEL	86	Merge
chr7	20961078	20961120	DEL	42	LongRanger			chr1	10010391	10011366	DEL	975	LinkedSV			1	124999	125053	DEL	54	Merge
chr7	58911274	58911316	DEL	42	LongRanger			chr1	10493972	10494054	DEL	82	LinkedSV			1	125238	125409	DEL	171	Merge
chr7	92269772	92269814	DEL	42	LongRanger			chr1	10629234	10629394	DEL	160	LinkedSV			1	125852	125898	DEL	46	Merge
chr8	6844156	6844198	DEL	42	LongRanger			chr1	11718746	11718971	DEL	225	LinkedSV			1	126762	126809	DEL	47	Merge
chr9	5672052	5672094	DEL	42	LongRanger			chr1	11764755	11764865	DEL	110	LinkedSV			1	131449	131758	DEL	309	Merge
chr9	92763075	92763117	DEL	42	LongRanger			chr1	11891696	11891815	DEL	119	LinkedSV			1	133933	133980	DEL	47	Merge
chr10	7878917	7878959	DEL	42	LongRanger			chr1	12486246	12486403	DEL	157	LinkedSV			1	134302	134409	DEL	107	Merge
chr11	11277833	11277875	DEL	42	LongRanger			chr1	12682575	12682680	DEL	105	LinkedSV			1	286825	286896	DEL	71	Merge
chr11	45026512	45026554	DEL	42	LongRanger			chr1	12827444	12827522	DEL	78	LinkedSV			1	376460	376512	DEL	52	Merge
chr11	89848051	89848093	DEL	42	LongRanger			chr1	12841630	12841682	DEL	52	LinkedSV			1	383194	391717	DEL	8523	Merge
chr12	39543768	39543810	DEL	42	LongRanger			chr1	12996999	13000950	DEL	3951	LinkedSV			1	426636	427591	DEL	955	Merge
chr12	62895391	62895433	DEL	42	LongRanger			chr1	13089065	13089216	DEL	151	LinkedSV			1	438772	439241	DEL	469	Merge
chr13	1205650	1205692	DEL	42	LongRanger			chr1	13096837	13099487	DEL	2650	LinkedSV			1	455147	457744	DEL	2597	Merge
chr13	30020853	30020895	DEL	42	LongRanger			chr1	13500287	13500556	DEL	269	LinkedSV			1	478897	479047	DEL	150	Merge
chr15	3263908	3263950	DEL	42	LongRanger			chr1	13555593	13558338	DEL	2745	LinkedSV			1	483222	491785	DEL	8563	Merge
chr15	7971010	7971052	DEL	42	LongRanger			chr1	13572160	13573242	DEL	1082	LinkedSV			1	536240	537458	DEL	1218	Merge
chr15	67764039	67764081	DEL	42	LongRanger			chr1	13599417	13599726	DEL	309	LinkedSV			1	543906	568786	DEL	24880	Merge
chr15	83603164	83603206	DEL	42	LongRanger			chr1	14026733	14026823	DEL	90	LinkedSV			1	991359	994335	DEL	2976	Merge
chr17	15341005	15341047	DEL	42	LongRanger			chr1	14251288	14259696	DEL	8408	LinkedSV			1	1359754	1360095	DEL	341	Merge
chr17	30922777	30922819	DEL	42	LongRanger			chr1	14344314	14344648	DEL	334	LinkedSV			1	1728525	1728569	DEL	44	Merge
chr17	60859385	60859427	DEL	42	LongRanger			chr1	14639295	14639650	DEL	355	LinkedSV			1	1981998	1984994	DEL	2996	Merge
chr20	60395990	60396032	DEL	42	LongRanger			chr1	14678046	14678120	DEL	74	LinkedSV			1	3490829	3490951	DEL	122	Merge
chr20	66944335	66944377	DEL	42	LongRanger			chr1	14692963	14693029	DEL	66	LinkedSV			1	3694387	3694439	DEL	52	Merge
chr21	51619887	51619929	DEL	42	LongRanger			chr1	14699131	14699515	DEL	384	LinkedSV			1	4352093	4357742	DEL	5649	Merge
chr21	52979581	52979623	DEL	42	LongRanger			chr1	14956065	14956187	DEL	122	LinkedSV			1	5264160	5271260	DEL	7100	Merge
chr21	54960406	54960448	DEL	42	LongRanger			chr1	14980533	14980796	DEL	263	LinkedSV			1	5287791	5287849	DEL	58	Merge
chr21	65378594	65378636	DEL	42	LongRanger			chr1	15191799	15192418	DEL	619	LinkedSV			1	5962361	5965846	DEL	3485	Merge
chr23	13029539	13029581	DEL	42	LongRanger			chr1	15584368	15587931	DEL	3563	LinkedSV			1	6102268	6102388	DEL	120	Merge
chr23	29091676	29091718	DEL	42	LongRanger			chr1	15632444	15632503	DEL	59	LinkedSV			1	7152222	7155186	DEL	2964	Merge
chr23	37641973	37642015	DEL	42	LongRanger			chr1	16233164	16234107	DEL	943	LinkedSV			1	7245965	7246584	DEL	619	Merge
chr24	5710355	5710397	DEL	42	LongRanger			chr1	16441265	16441406	DEL	141	LinkedSV			1	8728877	8729041	DEL	164	Merge
chr24	12582534	12582576	DEL	42	LongRanger			chr1	16617404	16617456	DEL	52	LinkedSV			1	8860000	8990000	DEL	130000	Merge
chr24	26837995	26838037	DEL	42	LongRanger			chr1	16849508	16849572	DEL	64	LinkedSV			1	9111026	9111301	DEL	275	Merge
chr25	10048973	10049015	DEL	42	LongRanger			chr1	16989135	16989348	DEL	213	LinkedSV			1	9862281	9862544	DEL	263	Merge
chr26	2899958	2900000	DEL	42	LongRanger			chr1	17060699	17060929	DEL	230	LinkedSV			1	10010391	10011366	DEL	975	Merge
chr26	40173081	40173123	DEL	42	LongRanger			chr1	17076002	17079141	DEL	3139	LinkedSV			1	10493972	10494054	DEL	82	Merge
chr27	2752826	2752868	DEL	42	LongRanger			chr1	17463668	17464245	DEL	577	LinkedSV			1	10629234	10629382	DEL	148	Merge
chr28	12262360	12262402	DEL	42	LongRanger			chr1	18024602	18024831	DEL	229	LinkedSV			1	11718746	11718968	DEL	222	Merge
chr29	20324119	20324161	DEL	42	LongRanger			chr1	18284654	18285135	DEL	481	LinkedSV			1	11764755	11764860	DEL	105	Merge
chr29	50076794	50076836	DEL	42	LongRanger			chr1	18931839	18940648	DEL	8809	LinkedSV			1	11891699	11891815	DEL	116	Merge
chrX	89958610	89958652	DEL	42	LongRanger			chr1	19904113	19904267	DEL	154	LinkedSV			1	12380076	12380894	DEL	818	Merge
chrX	133620921	133620963	DEL	42	LongRanger			chr1	19942324	19942404	DEL	80	LinkedSV			1	12486246	12486389	DEL	143	Merge
chrX	136758906	136758948	DEL	42	LongRanger			chr1	20224766	20224945	DEL	179	LinkedSV			1	12576116	12576734	DEL	618	Merge
chr1	18033196	18033239	DEL	43	LongRanger			chr1	20373370	20373556	DEL	186	LinkedSV			1	12682575	12682666	DEL	91	Merge
chr1	25839010	25839053	DEL	43	LongRanger			chr1	21365068	21366371	DEL	1303	LinkedSV			1	12827445	12827522	DEL	77	Merge
chr1	65950581	65950624	DEL	43	LongRanger			chr1	22618031	22618117	DEL	86	LinkedSV			1	12841631	12841682	DEL	51	Merge
chr1	112135733	112135776	DEL	43	LongRanger			chr1	22890717	22891053	DEL	336	LinkedSV			1	12854412	12854698	DEL	286	Merge
chr1	122732643	122732686	DEL	43	LongRanger			chr1	22910541	22910952	DEL	411	LinkedSV			1	12997141	13000822	DEL	3681	Merge
chr1	142971651	142971694	DEL	43	LongRanger			chr1	23877104	23877235	DEL	131	LinkedSV			1	13089065	13089201	DEL	136	Merge
chr1	151362559	151362602	DEL	43	LongRanger			chr1	24560949	24561191	DEL	242	LinkedSV			1	13096839	13099486	DEL	2647	Merge
chr1	157586814	157586857	DEL	43	LongRanger			chr1	25709976	25710733	DEL	757	LinkedSV			1	13130796	13130840	DEL	44	Merge
chr2	44393396	44393439	DEL	43	LongRanger			chr1	25996475	25996848	DEL	373	LinkedSV			1	13219594	13219681	DEL	87	Merge
chr3	941229	941272	DEL	43	LongRanger			chr1	26351915	26353997	DEL	2082	LinkedSV			1	13500287	13500546	DEL	259	Merge
chr3	40358844	40358887	DEL	43	LongRanger			chr1	26504213	26504268	DEL	55	LinkedSV			1	13555604	13558328	DEL	2724	Merge
chr3	107518694	107518737	DEL	43	LongRanger			chr1	26775067	26775134	DEL	67	LinkedSV			1	13572160	13573226	DEL	1066	Merge
chr4	59064068	59064111	DEL	43	LongRanger			chr1	26948771	26948838	DEL	67	LinkedSV			1	13599417	13599724	DEL	307	Merge
chr4	63872392	63872435	DEL	43	LongRanger			chr1	27380582	27380811	DEL	229	LinkedSV			1	14026734	14026823	DEL	89	Merge
chr4	71653541	71653584	DEL	43	LongRanger			chr1	27391091	27391150	DEL	59	LinkedSV			1	14251302	14259679	DEL	8377	Merge
chr4	105429028	105429071	DEL	43	LongRanger			chr1	27391482	27391937	DEL	455	LinkedSV			1	14344314	14344634	DEL	320	Merge
chr5	50934507	50934550	DEL	43	LongRanger			chr1	27751071	27752566	DEL	1495	LinkedSV			1	14350933	14351305	DEL	372	Merge
chr5	58087569	58087612	DEL	43	LongRanger			chr1	28427457	28427598	DEL	141	LinkedSV			1	14352527	14352669	DEL	142	Merge
chr5	72027690	72027733	DEL	43	LongRanger			chr1	29710730	29710885	DEL	155	LinkedSV			1	14556139	14557080	DEL	941	Merge
chr6	6591745	6591788	DEL	43	LongRanger			chr1	29866341	29866664	DEL	323	LinkedSV			1	14598208	14598376	DEL	168	Merge
chr6	8341772	8341815	DEL	43	LongRanger			chr1	30382182	30383175	DEL	993	LinkedSV			1	14639295	14639641	DEL	346	Merge
chr6	36991922	36991965	DEL	43	LongRanger			chr1	30405794	30407693	DEL	1899	LinkedSV			1	14678047	14678120	DEL	73	Merge
chr6	99082621	99082664	DEL	43	LongRanger			chr1	30641215	30641279	DEL	64	LinkedSV			1	14692964	14693029	DEL	65	Merge
chr7	100459834	100459877	DEL	43	LongRanger			chr1	31076286	31076433	DEL	147	LinkedSV			1	14699132	14699515	DEL	383	Merge
chr8	35984394	35984437	DEL	43	LongRanger			chr1	31686612	31687758	DEL	1146	LinkedSV			1	14956066	14956187	DEL	121	Merge
chr8	111171787	111171830	DEL	43	LongRanger			chr1	32101019	32102017	DEL	998	LinkedSV			1	14980534	14980796	DEL	262	Merge
chr9	69538958	69539001	DEL	43	LongRanger			chr1	32200072	32200125	DEL	53	LinkedSV			1	15191799	15192408	DEL	609	Merge
chr10	59491275	59491318	DEL	43	LongRanger			chr1	32292147	32293811	DEL	1664	LinkedSV			1	15584376	15587929	DEL	3553	Merge
chr10	89174510	89174553	DEL	43	LongRanger			chr1	32450014	32453194	DEL	3180	LinkedSV			1	15632445	15632503	DEL	58	Merge
chr10	94404893	94404936	DEL	43	LongRanger			chr1	32635592	32637165	DEL	1573	LinkedSV			1	16233165	16234107	DEL	942	Merge
chr11	26988703	26988746	DEL	43	LongRanger			chr1	33203237	33203660	DEL	423	LinkedSV			1	16233575	16234000	DEL	425	Merge
chr12	4164712	4164755	DEL	43	LongRanger			chr1	33655894	33656136	DEL	242	LinkedSV			1	16441265	16441406	DEL	141	Merge
chr12	21301424	21301467	DEL	43	LongRanger			chr1	33987616	33987843	DEL	227	LinkedSV			1	16505339	16505757	DEL	418	Merge
chr12	32387984	32388027	DEL	43	LongRanger			chr1	34391682	34394805	DEL	3123	LinkedSV			1	16617405	16617456	DEL	51	Merge
chr12	43394306	43394349	DEL	43	LongRanger			chr1	34605893	34606074	DEL	181	LinkedSV			1	16849518	16849580	DEL	62	Merge
chr12	60238314	60238357	DEL	43	LongRanger			chr1	35616148	35616376	DEL	228	LinkedSV			1	16989135	16989348	DEL	213	Merge
chr13	11764864	11764907	DEL	43	LongRanger			chr1	36060855	36062735	DEL	1880	LinkedSV			1	17060700	17060929	DEL	229	Merge
chr13	29511176	29511219	DEL	43	LongRanger			chr1	36064222	36091436	DEL	27214	LinkedSV			1	17076110	17079057	DEL	2947	Merge
chr13	78303475	78303518	DEL	43	LongRanger			chr1	36091579	36114416	DEL	22837	LinkedSV			1	17463683	17464245	DEL	562	Merge
chr14	64628326	64628369	DEL	43	LongRanger			chr1	36114495	36119513	DEL	5018	LinkedSV			1	18024602	18024817	DEL	215	Merge
chr14	73962085	73962128	DEL	43	LongRanger			chr1	36625273	36627032	DEL	1759	LinkedSV			1	18033197	18033239	DEL	42	Merge
chr15	1143491	1143534	DEL	43	LongRanger			chr1	36713942	36714005	DEL	63	LinkedSV			1	18284652	18285135	DEL	483	Merge
chr15	9321204	9321247	DEL	43	LongRanger			chr1	36916798	36916853	DEL	55	LinkedSV			1	18684758	18685072	DEL	314	Merge
chr15	48072129	48072172	DEL	43	LongRanger			chr1	37286456	37290320	DEL	3864	LinkedSV			1	18931840	18940648	DEL	8808	Merge
chr15	50232741	50232784	DEL	43	LongRanger			chr1	37323664	37325001	DEL	1337	LinkedSV			1	19229112	19253128	DEL	24016	Merge
chr15	68246213	68246256	DEL	43	LongRanger			chr1	38673638	38674397	DEL	759	LinkedSV			1	19467619	19468021	DEL	402	Merge
chr16	14196301	14196344	DEL	43	LongRanger			chr1	38675841	38676250	DEL	409	LinkedSV			1	19904114	19904267	DEL	153	Merge
chr16	18803730	18803773	DEL	43	LongRanger			chr1	38878443	38879577	DEL	1134	LinkedSV			1	19942326	19942404	DEL	78	Merge
chr17	27059640	27059683	DEL	43	LongRanger			chr1	39538525	39539276	DEL	751	LinkedSV			1	20224767	20224945	DEL	178	Merge
chr18	15981767	15981810	DEL	43	LongRanger			chr1	40279563	40281044	DEL	1481	LinkedSV			1	20373371	20373556	DEL	185	Merge
chr18	63290017	63290060	DEL	43	LongRanger			chr1	40472349	40472991	DEL	642	LinkedSV			1	20751041	20751183	DEL	142	Merge
chr22	37633672	37633715	DEL	43	LongRanger			chr1	40679949	40680106	DEL	157	LinkedSV			1	21365074	21366364	DEL	1290	Merge
chr24	771683	771726	DEL	43	LongRanger			chr1	41280201	41280516	DEL	315	LinkedSV			1	22618032	22618117	DEL	85	Merge
chr24	25949491	25949534	DEL	43	LongRanger			chr1	41341616	41342022	DEL	406	LinkedSV			1	22890727	22891056	DEL	329	Merge
chr25	6674319	6674362	DEL	43	LongRanger			chr1	41440122	41440271	DEL	149	LinkedSV			1	22910541	22910941	DEL	400	Merge
chr26	2831278	2831321	DEL	43	LongRanger			chr1	41617560	41618966	DEL	1406	LinkedSV			1	23171183	23171244	DEL	61	Merge
chr27	4659953	4659996	DEL	43	LongRanger			chr1	42207484	42207940	DEL	456	LinkedSV			1	23877105	23877235	DEL	130	Merge
chr29	38630329	38630372	DEL	43	LongRanger			chr1	42282402	42282581	DEL	179	LinkedSV			1	24560949	24561177	DEL	228	Merge
chrX	63476844	63476887	DEL	43	LongRanger			chr1	42317052	42317254	DEL	202	LinkedSV			1	25037849	25037899	DEL	50	Merge
chr1	56546247	56546291	DEL	44	LongRanger			chr1	42343798	42344891	DEL	1093	LinkedSV			1	25152031	25152985	DEL	954	Merge
chr1	93797448	93797492	DEL	44	LongRanger			chr1	42508390	42509053	DEL	663	LinkedSV			1	25441565	25462865	DEL	21300	Merge
chr1	149849429	149849473	DEL	44	LongRanger			chr1	42515655	42516690	DEL	1035	LinkedSV			1	25477230	25477278	DEL	48	Merge
chr2	21338947	21338991	DEL	44	LongRanger			chr1	42581419	42587053	DEL	5634	LinkedSV			1	25709976	25710728	DEL	752	Merge
chr3	26114502	26114546	DEL	44	LongRanger			chr1	42639775	42639976	DEL	201	LinkedSV			1	25839011	25839053	DEL	42	Merge
chr4	84609162	84609206	DEL	44	LongRanger			chr1	44533401	44535522	DEL	2121	LinkedSV			1	25996475	25996848	DEL	373	Merge
chr5	4229600	4229644	DEL	44	LongRanger			chr1	46033455	46033681	DEL	226	LinkedSV			1	26352019	26353860	DEL	1841	Merge
chr5	27984593	27984637	DEL	44	LongRanger			chr1	46811466	46811699	DEL	233	LinkedSV			1	26504214	26504268	DEL	54	Merge
chr5	79619295	79619339	DEL	44	LongRanger			chr1	47613687	47613797	DEL	110	LinkedSV			1	26775068	26775148	DEL	80	Merge
chr6	11643232	11643276	DEL	44	LongRanger			chr1	47651472	47652567	DEL	1095	LinkedSV			1	26948772	26948848	DEL	76	Merge
chr6	28302626	28302670	DEL	44	LongRanger			chr1	47659379	47660072	DEL	693	LinkedSV			1	27380583	27380811	DEL	228	Merge
chr6	64255599	64255643	DEL	44	LongRanger			chr1	47761853	47761960	DEL	107	LinkedSV			1	27391092	27391150	DEL	58	Merge
chr6	67319553	67319597	DEL	44	LongRanger			chr1	48127562	48127703	DEL	141	LinkedSV			1	27391468	27391865	DEL	397	Merge
chr6	74892494	74892538	DEL	44	LongRanger			chr1	48151213	48154430	DEL	3217	LinkedSV			1	27751175	27752470	DEL	1295	Merge
chr6	115021183	115021227	DEL	44	LongRanger			chr1	48604505	48604642	DEL	137	LinkedSV			1	27955929	27956199	DEL	270	Merge
chr6	117805249	117805293	DEL	44	LongRanger			chr1	48991779	48992982	DEL	1203	LinkedSV			1	28016584	28017220	DEL	636	Merge
chr7	57963545	57963589	DEL	44	LongRanger			chr1	49148276	49149034	DEL	758	LinkedSV			1	28427457	28427598	DEL	141	Merge
chr7	62270305	62270349	DEL	44	LongRanger			chr1	51024236	51024679	DEL	443	LinkedSV			1	29290915	29291048	DEL	133	Merge
chr8	22279673	22279717	DEL	44	LongRanger			chr1	51134570	51137582	DEL	3012	LinkedSV			1	29710731	29710885	DEL	154	Merge
chr8	32891245	32891289	DEL	44	LongRanger			chr1	51383888	51383943	DEL	55	LinkedSV			1	29866341	29866651	DEL	310	Merge
chr8	65682494	65682538	DEL	44	LongRanger			chr1	51713320	51719245	DEL	5925	LinkedSV			1	30382344	30383093	DEL	749	Merge
chr8	65850211	65850255	DEL	44	LongRanger			chr1	51871801	51872775	DEL	974	LinkedSV			1	30405795	30407693	DEL	1898	Merge
chr8	93061352	93061396	DEL	44	LongRanger			chr1	53809560	53809675	DEL	115	LinkedSV			1	30406040	30407583	DEL	1543	Merge
chr9	7484190	7484234	DEL	44	LongRanger			chr1	53823773	53823861	DEL	88	LinkedSV			1	30641217	30641281	DEL	64	Merge
chr9	49393648	49393692	DEL	44	LongRanger			chr1	53930050	53930217	DEL	167	LinkedSV			1	30761478	30761642	DEL	164	Merge
chr9	64959452	64959496	DEL	44	LongRanger			chr1	54000121	54000275	DEL	154	LinkedSV			1	31076286	31076420	DEL	134	Merge
chr10	27936413	27936457	DEL	44	LongRanger			chr1	54522965	54523192	DEL	227	LinkedSV			1	31211001	31211046	DEL	45	Merge
chr10	94793600	94793644	DEL	44	LongRanger			chr1	54540493	54549119	DEL	8626	LinkedSV			1	31686797	31687679	DEL	882	Merge
chr11	94199903	94199947	DEL	44	LongRanger			chr1	54574356	54580226	DEL	5870	LinkedSV			1	32101018	32102017	DEL	999	Merge
chr12	22595168	22595212	DEL	44	LongRanger			chr1	55243225	55244803	DEL	1578	LinkedSV			1	32137118	32137169	DEL	51	Merge
chr12	22948680	22948724	DEL	44	LongRanger			chr1	55457649	55460340	DEL	2691	LinkedSV			1	32157400	32157529	DEL	129	Merge
chr12	37127097	37127141	DEL	44	LongRanger			chr1	55510378	55510463	DEL	85	LinkedSV			1	32200073	32200125	DEL	52	Merge
chr12	41807033	41807077	DEL	44	LongRanger			chr1	56161656	56161901	DEL	245	LinkedSV			1	32292226	32293711	DEL	1485	Merge
chr12	58182640	58182684	DEL	44	LongRanger			chr1	56260829	56264060	DEL	3231	LinkedSV			1	32447226	32447270	DEL	44	Merge
chr12	72313594	72313638	DEL	44	LongRanger			chr1	56789078	56801117	DEL	12039	LinkedSV			1	32450104	32453143	DEL	3039	Merge
chr13	5947185	5947229	DEL	44	LongRanger			chr1	56949591	56950264	DEL	673	LinkedSV			1	32577726	32578574	DEL	848	Merge
chr13	16050758	16050802	DEL	44	LongRanger			chr1	57011780	57011837	DEL	57	LinkedSV			1	32635699	32636942	DEL	1243	Merge
chr14	38738927	38738971	DEL	44	LongRanger			chr1	57863284	57864496	DEL	1212	LinkedSV			1	32635593	32637165	DEL	1572	Merge
chr14	65467808	65467852	DEL	44	LongRanger			chr1	57940377	57942327	DEL	1950	LinkedSV			1	33138241	33138386	DEL	145	Merge
chr14	74874714	74874758	DEL	44	LongRanger			chr1	58227795	58230223	DEL	2428	LinkedSV			1	33203237	33203654	DEL	417	Merge
chr15	11275931	11275975	DEL	44	LongRanger			chr1	59999492	59999781	DEL	289	LinkedSV			1	33655894	33656074	DEL	180	Merge
chr15	33284249	33284293	DEL	44	LongRanger			chr1	60268384	60268475	DEL	91	LinkedSV			1	33987616	33987841	DEL	225	Merge
chr15	70881115	70881159	DEL	44	LongRanger			chr1	60510957	60511126	DEL	169	LinkedSV			1	34082034	34082172	DEL	138	Merge
chr16	19058978	19059022	DEL	44	LongRanger			chr1	60784097	60784241	DEL	144	LinkedSV			1	34391809	34394666	DEL	2857	Merge
chr17	26658800	26658844	DEL	44	LongRanger			chr1	61202763	61204172	DEL	1409	LinkedSV			1	34605893	34606058	DEL	165	Merge
chr17	70639140	70639184	DEL	44	LongRanger			chr1	61389354	61397911	DEL	8557	LinkedSV			1	35616148	35616375	DEL	227	Merge
chr20	34501732	34501776	DEL	44	LongRanger			chr1	65092559	65092844	DEL	285	LinkedSV			1	35941046	35941087	DEL	41	Merge
chr21	38004836	38004880	DEL	44	LongRanger			chr1	65143972	65144271	DEL	299	LinkedSV			1	36060858	36062725	DEL	1867	Merge
chr21	54950202	54950246	DEL	44	LongRanger			chr1	65183924	65187063	DEL	3139	LinkedSV			1	36062939	36063524	DEL	585	Merge
chr21	68694129	68694173	DEL	44	LongRanger			chr1	65527245	65594990	DEL	67745	LinkedSV			1	36064232	36091427	DEL	27195	Merge
chr23	7958161	7958205	DEL	44	LongRanger			chr1	65849721	65849822	DEL	101	LinkedSV			1	36091580	36114416	DEL	22836	Merge
chr23	25024489	25024533	DEL	44	LongRanger			chr1	65940705	65941155	DEL	450	LinkedSV			1	36114496	36119513	DEL	5017	Merge
chr24	12680410	12680454	DEL	44	LongRanger			chr1	66026913	66027890	DEL	977	LinkedSV			1	36114766	36119603	DEL	4837	Merge
chr24	13260776	13260820	DEL	44	LongRanger			chr1	66897935	66898049	DEL	114	LinkedSV			1	36419828	36419890	DEL	62	Merge
chr24	16297162	16297206	DEL	44	LongRanger			chr1	67283304	67283359	DEL	55	LinkedSV			1	36625290	36627016	DEL	1726	Merge
chr24	16886856	16886900	DEL	44	LongRanger			chr1	67488075	67491045	DEL	2970	LinkedSV			1	36713943	36714005	DEL	62	Merge
chr26	5684446	5684490	DEL	44	LongRanger			chr1	67901640	67901698	DEL	58	LinkedSV			1	36916799	36916853	DEL	54	Merge
chr27	1620412	1620456	DEL	44	LongRanger			chr1	69206248	69206308	DEL	60	LinkedSV			1	37280286	37280825	DEL	539	Merge
chr27	9928460	9928504	DEL	44	LongRanger			chr1	70227059	70227564	DEL	505	LinkedSV			1	37286464	37290310	DEL	3846	Merge
chr27	38070304	38070348	DEL	44	LongRanger			chr1	70586322	70586806	DEL	484	LinkedSV			1	37323676	37324982	DEL	1306	Merge
chr28	40220030	40220074	DEL	44	LongRanger			chr1	70608169	70608351	DEL	182	LinkedSV			1	37672172	37672213	DEL	41	Merge
chr29	22651912	22651956	DEL	44	LongRanger			chr1	71206013	71206069	DEL	56	LinkedSV			1	37680496	37681078	DEL	582	Merge
chrX	1829311	1829355	DEL	44	LongRanger			chr1	71383841	71387231	DEL	3390	LinkedSV			1	37737995	37738060	DEL	65	Merge
chrX	1916572	1916616	DEL	44	LongRanger			chr1	72172677	72173025	DEL	348	LinkedSV			1	38673638	38674397	DEL	759	Merge
chrX	105303530	105303574	DEL	44	LongRanger			chr1	72570277	72570397	DEL	120	LinkedSV			1	38675841	38676246	DEL	405	Merge
chr1	1728524	1728569	DEL	45	LongRanger			chr1	73665126	73665179	DEL	53	LinkedSV			1	38878443	38879573	DEL	1130	Merge
chr1	13130795	13130840	DEL	45	LongRanger			chr1	74572242	74572380	DEL	138	LinkedSV			1	39010324	39010466	DEL	142	Merge
chr1	32447225	32447270	DEL	45	LongRanger			chr1	74816318	74816766	DEL	448	LinkedSV			1	39105816	39105933	DEL	117	Merge
chr1	92062863	92062908	DEL	45	LongRanger			chr1	75020278	75020458	DEL	180	LinkedSV			1	39265211	39265267	DEL	56	Merge
chr2	9961077	9961122	DEL	45	LongRanger			chr1	75148620	75148730	DEL	110	LinkedSV			1	39538526	39539276	DEL	750	Merge
chr2	75323622	75323667	DEL	45	LongRanger			chr1	75434215	75440660	DEL	6445	LinkedSV			1	40279708	40280947	DEL	1239	Merge
chr3	179418	179463	DEL	45	LongRanger			chr1	75502551	75502653	DEL	102	LinkedSV			1	40472349	40472980	DEL	631	Merge
chr3	38074618	38074663	DEL	45	LongRanger			chr1	75807789	75807843	DEL	54	LinkedSV			1	40679949	40680094	DEL	145	Merge
chr3	44320739	44320784	DEL	45	LongRanger			chr1	75944422	75944542	DEL	120	LinkedSV			1	40955011	40955058	DEL	47	Merge
chr4	57697237	57697282	DEL	45	LongRanger			chr1	76216179	76216533	DEL	354	LinkedSV			1	41271060	41271111	DEL	51	Merge
chr5	51559929	51559974	DEL	45	LongRanger			chr1	76332986	76335606	DEL	2620	LinkedSV			1	41280201	41280500	DEL	299	Merge
chr5	101693935	101693980	DEL	45	LongRanger			chr1	76877336	76877653	DEL	317	LinkedSV			1	41341612	41342022	DEL	410	Merge
chr6	21751060	21751105	DEL	45	LongRanger			chr1	77842344	77850930	DEL	8586	LinkedSV			1	41440123	41440271	DEL	148	Merge
chr6	61357618	61357663	DEL	45	LongRanger			chr1	79202199	79204117	DEL	1918	LinkedSV			1	41544784	41553116	DEL	8332	Merge
chr6	89116505	89116550	DEL	45	LongRanger			chr1	79646022	79649520	DEL	3498	LinkedSV			1	41617614	41618823	DEL	1209	Merge
chr7	91986307	91986352	DEL	45	LongRanger			chr1	79866173	79867447	DEL	1274	LinkedSV			1	42207485	42207940	DEL	455	Merge
chr8	33014538	33014583	DEL	45	LongRanger			chr1	81476356	81477651	DEL	1295	LinkedSV			1	42282399	42282581	DEL	182	Merge
chr9	103160725	103160770	DEL	45	LongRanger			chr1	82298335	82299145	DEL	810	LinkedSV			1	42294928	42295026	DEL	98	Merge
chr10	8945246	8945291	DEL	45	LongRanger			chr1	82305663	82305826	DEL	163	LinkedSV			1	42317052	42317191	DEL	139	Merge
chr10	83535990	83536035	DEL	45	LongRanger			chr1	85071811	85071947	DEL	136	LinkedSV			1	42343893	42344804	DEL	911	Merge
chr10	92776912	92776957	DEL	45	LongRanger			chr1	86638586	86638703	DEL	117	LinkedSV			1	42508390	42509052	DEL	662	Merge
chr11	90746643	90746688	DEL	45	LongRanger			chr1	86850479	86852308	DEL	1829	LinkedSV			1	42515655	42516683	DEL	1028	Merge
chr13	13639984	13640029	DEL	45	LongRanger			chr1	86888364	86888879	DEL	515	LinkedSV			1	42581433	42587036	DEL	5603	Merge
chr13	26954814	26954859	DEL	45	LongRanger			chr1	87247732	87262799	DEL	15067	LinkedSV			1	42639775	42639964	DEL	189	Merge
chr13	27445400	27445445	DEL	45	LongRanger			chr1	88060437	88060565	DEL	128	LinkedSV			1	42662999	42663142	DEL	143	Merge
chr13	27816972	27817017	DEL	45	LongRanger			chr1	88085065	88086364	DEL	1299	LinkedSV			1	44025742	44025916	DEL	174	Merge
chr13	28286272	28286317	DEL	45	LongRanger			chr1	88187929	88187996	DEL	67	LinkedSV			1	44533423	44535501	DEL	2078	Merge
chr13	81857323	81857368	DEL	45	LongRanger			chr1	89461994	89467261	DEL	5267	LinkedSV			1	44723893	44727949	DEL	4056	Merge
chr14	7966257	7966302	DEL	45	LongRanger			chr1	89588261	89589095	DEL	834	LinkedSV			1	45453878	45453924	DEL	46	Merge
chr14	44712046	44712091	DEL	45	LongRanger			chr1	90824860	90827478	DEL	2618	LinkedSV			1	45538131	45538181	DEL	50	Merge
chr14	81420915	81420960	DEL	45	LongRanger			chr1	91160969	91161057	DEL	88	LinkedSV			1	45802795	45803131	DEL	336	Merge
chr15	48457059	48457104	DEL	45	LongRanger			chr1	91202731	91203219	DEL	488	LinkedSV			1	46002108	46007104	DEL	4996	Merge
chr15	69999567	69999612	DEL	45	LongRanger			chr1	91381592	91384958	DEL	3366	LinkedSV			1	46033455	46033681	DEL	226	Merge
chr15	72776014	72776059	DEL	45	LongRanger			chr1	92121480	92125497	DEL	4017	LinkedSV			1	46811467	46811699	DEL	232	Merge
chr17	6211728	6211773	DEL	45	LongRanger			chr1	92388770	92389358	DEL	588	LinkedSV			1	47005951	47006371	DEL	420	Merge
chr17	25633810	25633855	DEL	45	LongRanger			chr1	93033340	93033400	DEL	60	LinkedSV			1	47339328	47339397	DEL	69	Merge
chr18	1529814	1529859	DEL	45	LongRanger			chr1	93309304	93309434	DEL	130	LinkedSV			1	47599205	47599266	DEL	61	Merge
chr18	30847253	30847298	DEL	45	LongRanger			chr1	93905211	93905353	DEL	142	LinkedSV			1	47613701	47613797	DEL	96	Merge
chr19	2275338	2275383	DEL	45	LongRanger			chr1	94155653	94156244	DEL	591	LinkedSV			1	47651472	47652564	DEL	1092	Merge
chr19	30157242	30157287	DEL	45	LongRanger			chr1	95874520	95876737	DEL	2217	LinkedSV			1	47659378	47660072	DEL	694	Merge
chr19	60180057	60180102	DEL	45	LongRanger			chr1	96512090	96514994	DEL	2904	LinkedSV			1	47660749	47660811	DEL	62	Merge
chr20	50529592	50529637	DEL	45	LongRanger			chr1	96750620	96759194	DEL	8574	LinkedSV			1	47698119	47698500	DEL	381	Merge
chr20	59596492	59596537	DEL	45	LongRanger			chr1	100223709	100225237	DEL	1528	LinkedSV			1	47761854	47761960	DEL	106	Merge
chr20	66902564	66902609	DEL	45	LongRanger			chr1	100290715	100290875	DEL	160	LinkedSV			1	47974651	47974926	DEL	275	Merge
chr21	68472334	68472379	DEL	45	LongRanger			chr1	100331421	100331789	DEL	368	LinkedSV			1	48127562	48127703	DEL	141	Merge
chr23	2395852	2395897	DEL	45	LongRanger			chr1	100653259	100654367	DEL	1108	LinkedSV			1	48151219	48154421	DEL	3202	Merge
chr23	28684160	28684205	DEL	45	LongRanger			chr1	100658366	100662824	DEL	4458	LinkedSV			1	48604505	48604642	DEL	137	Merge
chr24	16723279	16723324	DEL	45	LongRanger			chr1	100663484	100665372	DEL	1888	LinkedSV			1	48640951	48641010	DEL	59	Merge
chr24	21379577	21379622	DEL	45	LongRanger			chr1	100875106	100875710	DEL	604	LinkedSV			1	48740811	48740953	DEL	142	Merge
chr28	10274236	10274281	DEL	45	LongRanger			chr1	101127217	101127985	DEL	768	LinkedSV			1	48882337	48882396	DEL	59	Merge
chrX	133891942	133891987	DEL	45	LongRanger			chr1	101203656	101203777	DEL	121	LinkedSV			1	48991797	48992965	DEL	1168	Merge
chrX	134947301	134947346	DEL	45	LongRanger			chr1	101911433	101911496	DEL	63	LinkedSV			1	49148276	49149034	DEL	758	Merge
chr1	31211000	31211046	DEL	46	LongRanger			chr1	102294015	102296251	DEL	2236	LinkedSV			1	49297054	49297523	DEL	469	Merge
chr1	62154564	62154610	DEL	46	LongRanger			chr1	102688737	102688801	DEL	64	LinkedSV			1	50265982	50266199	DEL	217	Merge
chr1	120235987	120236033	DEL	46	LongRanger			chr1	102960365	102961695	DEL	1330	LinkedSV			1	50480406	50480712	DEL	306	Merge
chr2	50419495	50419541	DEL	46	LongRanger			chr1	103188295	103189354	DEL	1059	LinkedSV			1	51024240	51024673	DEL	433	Merge
chr2	115989804	115989850	DEL	46	LongRanger			chr1	104096478	104097129	DEL	651	LinkedSV			1	51134587	51137563	DEL	2976	Merge
chr3	34173806	34173852	DEL	46	LongRanger			chr1	104126384	104127247	DEL	863	LinkedSV			1	51383889	51383943	DEL	54	Merge
chr3	113821179	113821225	DEL	46	LongRanger			chr1	104267406	104270178	DEL	2772	LinkedSV			1	51713376	51719103	DEL	5727	Merge
chr3	119299593	119299639	DEL	46	LongRanger			chr1	104946906	104946995	DEL	89	LinkedSV			1	51871801	51872773	DEL	972	Merge
chr3	120908840	120908886	DEL	46	LongRanger			chr1	105169771	105170013	DEL	242	LinkedSV			1	53809561	53809675	DEL	114	Merge
chr4	26590513	26590559	DEL	46	LongRanger			chr1	105172588	105174122	DEL	1534	LinkedSV			1	53823773	53823847	DEL	74	Merge
chr4	47431808	47431854	DEL	46	LongRanger			chr1	105978239	105978309	DEL	70	LinkedSV			1	53930050	53930216	DEL	166	Merge
chr5	69994172	69994218	DEL	46	LongRanger			chr1	107103132	107104210	DEL	1078	LinkedSV			1	54000121	54000264	DEL	143	Merge
chr5	84522812	84522858	DEL	46	LongRanger			chr1	107125778	107125901	DEL	123	LinkedSV			1	54522966	54523192	DEL	226	Merge
chr5	119228449	119228495	DEL	46	LongRanger			chr1	107879467	107880260	DEL	793	LinkedSV			1	54540494	54549119	DEL	8625	Merge
chr6	7077308	7077354	DEL	46	LongRanger			chr1	108576851	108576928	DEL	77	LinkedSV			1	54574357	54580226	DEL	5869	Merge
chr7	108633463	108633509	DEL	46	LongRanger			chr1	109292904	109292958	DEL	54	LinkedSV			1	55243239	55244787	DEL	1548	Merge
chr9	59471033	59471079	DEL	46	LongRanger			chr1	110425424	110425656	DEL	232	LinkedSV			1	55457650	55460340	DEL	2690	Merge
chr9	74626739	74626785	DEL	46	LongRanger			chr1	111580737	111581214	DEL	477	LinkedSV			1	55457851	55460178	DEL	2327	Merge
chr9	95978183	95978229	DEL	46	LongRanger			chr1	112546124	112547185	DEL	1061	LinkedSV			1	55510379	55510463	DEL	84	Merge
chr9	102139837	102139883	DEL	46	LongRanger			chr1	112728523	112729495	DEL	972	LinkedSV			1	56128487	56128946	DEL	459	Merge
chr10	32764	32810	DEL	46	LongRanger			chr1	113381691	113381757	DEL	66	LinkedSV			1	56161657	56161901	DEL	244	Merge
chr12	82652994	82653040	DEL	46	LongRanger			chr1	114112484	114112695	DEL	211	LinkedSV			1	56236178	56236231	DEL	53	Merge
chr12	85106669	85106715	DEL	46	LongRanger			chr1	114381983	114382131	DEL	148	LinkedSV			1	56260830	56264060	DEL	3230	Merge
chr13	3224941	3224987	DEL	46	LongRanger			chr1	114548485	114548557	DEL	72	LinkedSV			1	56270784	56270830	DEL	46	Merge
chr13	6062094	6062140	DEL	46	LongRanger			chr1	115618497	115618792	DEL	295	LinkedSV			1	56546248	56546291	DEL	43	Merge
chr13	24028884	24028930	DEL	46	LongRanger			chr1	116546263	116546435	DEL	172	LinkedSV			1	56613245	56613449	DEL	204	Merge
chr14	28841380	28841426	DEL	46	LongRanger			chr1	117780561	117782573	DEL	2012	LinkedSV			1	56789079	56801117	DEL	12038	Merge
chr14	79474214	79474260	DEL	46	LongRanger			chr1	117985342	117985443	DEL	101	LinkedSV			1	56903077	56903140	DEL	63	Merge
chr15	36719022	36719068	DEL	46	LongRanger			chr1	118384300	118384385	DEL	85	LinkedSV			1	56949591	56950251	DEL	660	Merge
chr16	14106579	14106625	DEL	46	LongRanger			chr1	118518322	118518397	DEL	75	LinkedSV			1	57011781	57011837	DEL	56	Merge
chr16	48001644	48001690	DEL	46	LongRanger			chr1	119171162	119171773	DEL	611	LinkedSV			1	57863438	57864378	DEL	940	Merge
chr18	27600331	27600377	DEL	46	LongRanger			chr1	119231901	119235558	DEL	3657	LinkedSV			1	57940377	57942325	DEL	1948	Merge
chr18	37576755	37576801	DEL	46	LongRanger			chr1	119818056	119818211	DEL	155	LinkedSV			1	58227795	58230221	DEL	2426	Merge
chr18	47860387	47860433	DEL	46	LongRanger			chr1	119898253	119898341	DEL	88	LinkedSV			1	59999492	59999766	DEL	274	Merge
chr18	60897970	60898016	DEL	46	LongRanger			chr1	120243234	120243770	DEL	536	LinkedSV			1	60268385	60268475	DEL	90	Merge
chr19	30454473	30454519	DEL	46	LongRanger			chr1	120586947	120587875	DEL	928	LinkedSV			1	60510957	60511126	DEL	169	Merge
chr23	5525709	5525755	DEL	46	LongRanger			chr1	121360665	121360721	DEL	56	LinkedSV			1	60727214	60727489	DEL	275	Merge
chr24	17538120	17538166	DEL	46	LongRanger			chr1	121615080	121622045	DEL	6965	LinkedSV			1	60784098	60784241	DEL	143	Merge
chr24	17987606	17987652	DEL	46	LongRanger			chr1	121854793	121857597	DEL	2804	LinkedSV			1	61202769	61204162	DEL	1393	Merge
chr24	22375558	22375604	DEL	46	LongRanger			chr1	121939289	121940016	DEL	727	LinkedSV			1	61389368	61397895	DEL	8527	Merge
chr25	32090339	32090385	DEL	46	LongRanger			chr1	122674680	122675377	DEL	697	LinkedSV			1	61570129	61570199	DEL	70	Merge
chr27	44327288	44327334	DEL	46	LongRanger			chr1	123000552	123000783	DEL	231	LinkedSV			1	62056503	62056578	DEL	75	Merge
chr28	2623215	2623261	DEL	46	LongRanger			chr1	123136202	123139911	DEL	3709	LinkedSV			1	62154565	62154610	DEL	45	Merge
chr28	12878364	12878410	DEL	46	LongRanger			chr1	123153815	123155695	DEL	1880	LinkedSV			1	64465030	64465282	DEL	252	Merge
chr29	7465761	7465807	DEL	46	LongRanger			chr1	123165130	123174541	DEL	9411	LinkedSV			1	65092559	65092828	DEL	269	Merge
chr29	11985104	11985150	DEL	46	LongRanger			chr1	123165153	123174537	DEL	9384	LinkedSV			1	65143973	65144271	DEL	298	Merge
chrX	38274738	38274784	DEL	46	LongRanger			chr1	123808332	123808385	DEL	53	LinkedSV			1	65184016	65186927	DEL	2911	Merge
chr1	125851	125898	DEL	47	LongRanger			chr1	124006405	124008093	DEL	1688	LinkedSV			1	65527247	65527954	DEL	707	Merge
chr1	45453877	45453924	DEL	47	LongRanger			chr1	125110481	125111071	DEL	590	LinkedSV			1	65527246	65594990	DEL	67744	Merge
chr1	56270783	56270830	DEL	47	LongRanger			chr1	125539110	125543696	DEL	4586	LinkedSV			1	65849722	65849822	DEL	100	Merge
chr1	140975660	140975707	DEL	47	LongRanger			chr1	126846328	126846535	DEL	207	LinkedSV			1	65940705	65941143	DEL	438	Merge
chr2	37828	37875	DEL	47	LongRanger			chr1	127215751	127221942	DEL	6191	LinkedSV			1	65950582	65950624	DEL	42	Merge
chr2	53339	53386	DEL	47	LongRanger			chr1	127267061	127267207	DEL	146	LinkedSV			1	66026928	66027872	DEL	944	Merge
chr2	58661	58708	DEL	47	LongRanger			chr1	127712116	127712379	DEL	263	LinkedSV			1	66215209	66226535	DEL	11326	Merge
chr2	59754	59801	DEL	47	LongRanger			chr1	128263970	128264093	DEL	123	LinkedSV			1	66897936	66898049	DEL	113	Merge
chr2	4071853	4071900	DEL	47	LongRanger			chr1	128607194	128607444	DEL	250	LinkedSV			1	67283305	67283359	DEL	54	Merge
chr2	26305329	26305376	DEL	47	LongRanger			chr1	128853727	128856204	DEL	2477	LinkedSV			1	67488078	67491039	DEL	2961	Merge
chr2	51308420	51308467	DEL	47	LongRanger			chr1	129371074	129379630	DEL	8556	LinkedSV			1	67901641	67901698	DEL	57	Merge
chr2	71713852	71713899	DEL	47	LongRanger			chr1	129525304	129525649	DEL	345	LinkedSV			1	69206249	69206308	DEL	59	Merge
chr2	82713040	82713087	DEL	47	LongRanger			chr1	130045098	130045997	DEL	899	LinkedSV			1	69251488	69251535	DEL	47	Merge
chr3	5494310	5494357	DEL	47	LongRanger			chr1	130265492	130265545	DEL	53	LinkedSV			1	69618581	69618629	DEL	48	Merge
chr3	11148960	11149007	DEL	47	LongRanger			chr1	130268369	130268453	DEL	84	LinkedSV			1	70227059	70227564	DEL	505	Merge
chr3	45070426	45070473	DEL	47	LongRanger			chr1	131079280	131080578	DEL	1298	LinkedSV			1	70479163	70479306	DEL	143	Merge
chr4	142333	142380	DEL	47	LongRanger			chr1	132129961	132130115	DEL	154	LinkedSV			1	70586322	70586802	DEL	480	Merge
chr4	52904072	52904119	DEL	47	LongRanger			chr1	132504022	132504092	DEL	70	LinkedSV			1	70608170	70608351	DEL	181	Merge
chr5	37596117	37596164	DEL	47	LongRanger			chr1	132751358	132751504	DEL	146	LinkedSV			1	70965983	70987267	DEL	21284	Merge
chr5	46053746	46053793	DEL	47	LongRanger			chr1	133834971	133836412	DEL	1441	LinkedSV			1	71206014	71206069	DEL	55	Merge
chr5	46363882	46363929	DEL	47	LongRanger			chr1	134116589	134117843	DEL	1254	LinkedSV			1	71383842	71387231	DEL	3389	Merge
chr5	93468639	93468686	DEL	47	LongRanger			chr1	134387143	134387330	DEL	187	LinkedSV			1	72172677	72173023	DEL	346	Merge
chr5	110862901	110862948	DEL	47	LongRanger			chr1	135028273	135028360	DEL	87	LinkedSV			1	72497041	72497099	DEL	58	Merge
chr6	18041492	18041539	DEL	47	LongRanger			chr1	135498072	135498124	DEL	52	LinkedSV			1	72570267	72570379	DEL	112	Merge
chr6	25907249	25907296	DEL	47	LongRanger			chr1	135951985	135952052	DEL	67	LinkedSV			1	73665127	73665179	DEL	52	Merge
chr7	51901333	51901380	DEL	47	LongRanger			chr1	136533965	136536244	DEL	2279	LinkedSV			1	73919898	73919961	DEL	63	Merge
chr7	56738831	56738878	DEL	47	LongRanger			chr1	136680115	136681667	DEL	1552	LinkedSV			1	73951119	73952109	DEL	990	Merge
chr8	27684646	27684693	DEL	47	LongRanger			chr1	137404096	137404262	DEL	166	LinkedSV			1	74572242	74572375	DEL	133	Merge
chr8	71854038	71854085	DEL	47	LongRanger			chr1	137709317	137717891	DEL	8574	LinkedSV			1	74816319	74816766	DEL	447	Merge
chr8	74608000	74608047	DEL	47	LongRanger			chr1	138132819	138133029	DEL	210	LinkedSV			1	75020279	75020458	DEL	179	Merge
chr9	17139520	17139567	DEL	47	LongRanger			chr1	138257255	138257324	DEL	69	LinkedSV			1	75148621	75148730	DEL	109	Merge
chr9	56641930	56641977	DEL	47	LongRanger			chr1	138317715	138318976	DEL	1261	LinkedSV			1	75434232	75440639	DEL	6407	Merge
chr10	35911	35958	DEL	47	LongRanger			chr1	138516934	138517572	DEL	638	LinkedSV			1	75441553	75442326	DEL	773	Merge
chr10	9246783	9246830	DEL	47	LongRanger			chr1	139102748	139103167	DEL	419	LinkedSV			1	75502551	75502648	DEL	97	Merge
chr10	64062603	64062650	DEL	47	LongRanger			chr1	139893948	139894946	DEL	998	LinkedSV			1	75519794	75519933	DEL	139	Merge
chr11	9160499	9160546	DEL	47	LongRanger			chr1	140471795	140472044	DEL	249	LinkedSV			1	75807790	75807843	DEL	53	Merge
chr11	52778081	52778128	DEL	47	LongRanger			chr1	140519007	140521197	DEL	2190	LinkedSV			1	75944422	75944541	DEL	119	Merge
chr12	3922805	3922852	DEL	47	LongRanger			chr1	140800458	140800657	DEL	199	LinkedSV			1	76216179	76216530	DEL	351	Merge
chr12	72002949	72002996	DEL	47	LongRanger			chr1	141406501	141406644	DEL	143	LinkedSV			1	76332993	76335599	DEL	2606	Merge
chr13	9800156	9800203	DEL	47	LongRanger			chr1	141556201	141556300	DEL	99	LinkedSV			1	76877336	76877644	DEL	308	Merge
chr13	37788813	37788860	DEL	47	LongRanger			chr1	141566330	141566619	DEL	289	LinkedSV			1	77842365	77850862	DEL	8497	Merge
chr13	43847061	43847108	DEL	47	LongRanger			chr1	141598595	141598788	DEL	193	LinkedSV			1	78019136	78019720	DEL	584	Merge
chr14	77685948	77685995	DEL	47	LongRanger			chr1	141802373	141802425	DEL	52	LinkedSV			1	79202222	79204105	DEL	1883	Merge
chr15	70885589	70885636	DEL	47	LongRanger			chr1	142579842	142580028	DEL	186	LinkedSV			1	79646023	79649520	DEL	3497	Merge
chr16	72967874	72967921	DEL	47	LongRanger			chr1	143436571	143438431	DEL	1860	LinkedSV			1	79646237	79649343	DEL	3106	Merge
chr17	14758018	14758065	DEL	47	LongRanger			chr1	143608334	143608400	DEL	66	LinkedSV			1	79866185	79867442	DEL	1257	Merge
chr18	11113871	11113918	DEL	47	LongRanger			chr1	144501088	144512369	DEL	11281	LinkedSV			1	81476356	81477645	DEL	1289	Merge
chr18	41285154	41285201	DEL	47	LongRanger			chr1	145138558	145139199	DEL	641	LinkedSV			1	81963940	81964364	DEL	424	Merge
chr18	48098545	48098592	DEL	47	LongRanger			chr1	145138591	145138831	DEL	240	LinkedSV			1	82155326	82155669	DEL	343	Merge
chr19	23812381	23812428	DEL	47	LongRanger			chr1	145253209	145253272	DEL	63	LinkedSV			1	82298335	82299139	DEL	804	Merge
chr20	24600814	24600861	DEL	47	LongRanger			chr1	145399762	145400727	DEL	965	LinkedSV			1	82305663	82305826	DEL	163	Merge
chr21	46103683	46103730	DEL	47	LongRanger			chr1	145638613	145638672	DEL	59	LinkedSV			1	82977160	82979054	DEL	1894	Merge
chr22	39724301	39724348	DEL	47	LongRanger			chr1	146042759	146042869	DEL	110	LinkedSV			1	83247009	83257865	DEL	10856	Merge
chr23	29044489	29044536	DEL	47	LongRanger			chr1	146777344	146777405	DEL	61	LinkedSV			1	85071811	85071936	DEL	125	Merge
chr24	4243603	4243650	DEL	47	LongRanger			chr1	146863744	146864402	DEL	658	LinkedSV			1	86097045	86120892	DEL	23847	Merge
chr25	5782257	5782304	DEL	47	LongRanger			chr1	146905553	146908559	DEL	3006	LinkedSV			1	86638586	86638694	DEL	108	Merge
chr25	17462973	17463020	DEL	47	LongRanger			chr1	147231025	147231084	DEL	59	LinkedSV			1	86798260	86798849	DEL	589	Merge
chr25	29668949	29668996	DEL	47	LongRanger			chr1	147444133	147444230	DEL	97	LinkedSV			1	86850495	86852290	DEL	1795	Merge
chr27	22653878	22653925	DEL	47	LongRanger			chr1	147638303	147638997	DEL	694	LinkedSV			1	86888364	86888865	DEL	501	Merge
chr28	40416505	40416552	DEL	47	LongRanger			chr1	147659516	147659681	DEL	165	LinkedSV			1	87247733	87262799	DEL	15066	Merge
chr28	41990289	41990336	DEL	47	LongRanger			chr1	147676114	147677414	DEL	1300	LinkedSV			1	87779091	87779191	DEL	100	Merge
chrX	138913462	138913509	DEL	47	LongRanger			chr1	147696797	147697133	DEL	336	LinkedSV			1	88060430	88060558	DEL	128	Merge
chr1	126761	126809	DEL	48	LongRanger			chr1	147862514	147863023	DEL	509	LinkedSV			1	88085065	88086358	DEL	1293	Merge
chr1	133932	133980	DEL	48	LongRanger			chr1	149284558	149284611	DEL	53	LinkedSV			1	88132242	88132567	DEL	325	Merge
chr1	40955010	40955058	DEL	48	LongRanger			chr1	149607840	149609153	DEL	1313	LinkedSV			1	88187930	88187996	DEL	66	Merge
chr1	69251487	69251535	DEL	48	LongRanger			chr1	150299267	150299415	DEL	148	LinkedSV			1	88330000	88390000	DUP	60000	Merge
chr2	12066010	12066058	DEL	48	LongRanger			chr1	150858677	150858776	DEL	99	LinkedSV			1	88477882	88477965	DEL	83	Merge
chr3	1578217	1578265	DEL	48	LongRanger			chr1	150924141	150924195	DEL	54	LinkedSV			1	88504738	88505389	DEL	651	Merge
chr3	36532910	36532958	DEL	48	LongRanger			chr1	151413704	151413879	DEL	175	LinkedSV			1	88506436	88506969	DEL	533	Merge
chr4	2490672	2490720	DEL	48	LongRanger			chr1	151487370	151487452	DEL	82	LinkedSV			1	89462008	89467245	DEL	5237	Merge
chr5	2919155	2919203	DEL	48	LongRanger			chr1	151898143	151898274	DEL	131	LinkedSV			1	89534735	89534788	DEL	53	Merge
chr5	32781923	32781971	DEL	48	LongRanger			chr1	152272745	152272973	DEL	228	LinkedSV			1	89548766	89548817	DEL	51	Merge
chr6	10454331	10454379	DEL	48	LongRanger			chr1	152696866	152696951	DEL	85	LinkedSV			1	89588279	89589079	DEL	800	Merge
chr7	64183295	64183343	DEL	48	LongRanger			chr1	153607483	153607614	DEL	131	LinkedSV			1	90279413	90279484	DEL	71	Merge
chr7	77751164	77751212	DEL	48	LongRanger			chr1	153878201	153878264	DEL	63	LinkedSV			1	90824866	90827476	DEL	2610	Merge
chr7	86494383	86494431	DEL	48	LongRanger			chr1	153938396	153938467	DEL	71	LinkedSV			1	91147958	91148672	DEL	714	Merge
chr8	8215224	8215272	DEL	48	LongRanger			chr1	154106266	154109125	DEL	2859	LinkedSV			1	91160970	91161057	DEL	87	Merge
chr8	78113120	78113168	DEL	48	LongRanger			chr1	154285936	154286008	DEL	72	LinkedSV			1	91202731	91203214	DEL	483	Merge
chr9	34717775	34717823	DEL	48	LongRanger			chr1	155986753	155986860	DEL	107	LinkedSV			1	91381608	91384941	DEL	3333	Merge
chr9	44625518	44625566	DEL	48	LongRanger			chr1	156119424	156119522	DEL	98	LinkedSV			1	91529748	91529806	DEL	58	Merge
chr9	91818579	91818627	DEL	48	LongRanger			chr1	156122206	156124603	DEL	2397	LinkedSV			1	91720748	91720820	DEL	72	Merge
chr9	97000457	97000505	DEL	48	LongRanger			chr1	156126012	156126175	DEL	163	LinkedSV			1	92062864	92062908	DEL	44	Merge
chr11	7236346	7236394	DEL	48	LongRanger			chr1	156270022	156271789	DEL	1767	LinkedSV			1	92121550	92125415	DEL	3865	Merge
chr11	47898063	47898111	DEL	48	LongRanger			chr1	156588964	156589446	DEL	482	LinkedSV			1	92222119	92222232	DEL	113	Merge
chr11	60435724	60435772	DEL	48	LongRanger			chr1	156602415	156602611	DEL	196	LinkedSV			1	92388790	92389321	DEL	531	Merge
chr12	667377	667425	DEL	48	LongRanger			chr1	156688681	156689133	DEL	452	LinkedSV			1	92850000	92950000	DUP	100000	Merge
chr13	141975	142023	DEL	48	LongRanger			chr1	156707228	156707305	DEL	77	LinkedSV			1	93033341	93033400	DEL	59	Merge
chr14	45370781	45370829	DEL	48	LongRanger			chr1	156730639	156740752	DEL	10113	LinkedSV			1	93309305	93309434	DEL	129	Merge
chr16	10513074	10513122	DEL	48	LongRanger			chr1	157004083	157004294	DEL	211	LinkedSV			1	93797449	93797492	DEL	43	Merge
chr16	37416244	37416292	DEL	48	LongRanger			chr1	157078730	157078946	DEL	216	LinkedSV			1	93905211	93905338	DEL	127	Merge
chr17	36349816	36349864	DEL	48	LongRanger			chr1	157081967	157083116	DEL	1149	LinkedSV			1	94155662	94156243	DEL	581	Merge
chr17	39007031	39007079	DEL	48	LongRanger			chr1	157116158	157116230	DEL	72	LinkedSV			1	95874489	95876724	DEL	2235	Merge
chr17	43216411	43216459	DEL	48	LongRanger			chr1	157454900	157454968	DEL	68	LinkedSV			1	96512211	96514906	DEL	2695	Merge
chr17	51899758	51899806	DEL	48	LongRanger			chr1	157516269	157516403	DEL	134	LinkedSV			1	96750638	96759177	DEL	8539	Merge
chr17	71988671	71988719	DEL	48	LongRanger			chr1	157617273	157620431	DEL	3158	LinkedSV			1	99289798	99289937	DEL	139	Merge
chr19	24201316	24201364	DEL	48	LongRanger			chr1	157905808	157912260	DEL	6452	LinkedSV			1	99744495	99760951	DEL	16456	Merge
chr21	49533309	49533357	DEL	48	LongRanger			chr2	1418635	1420390	DEL	1755	LinkedSV			1	100223786	100225117	DEL	1331	Merge
chr21	61016786	61016834	DEL	48	LongRanger			chr2	1974829	1974970	DEL	141	LinkedSV			1	100290714	100290875	DEL	161	Merge
chr22	42917340	42917388	DEL	48	LongRanger			chr2	2770683	2771572	DEL	889	LinkedSV			1	100331421	100331788	DEL	367	Merge
chr23	22278976	22279024	DEL	48	LongRanger			chr2	2830235	2837745	DEL	7510	LinkedSV			1	100501988	100502189	DEL	201	Merge
chr23	34517494	34517542	DEL	48	LongRanger			chr2	2917582	2919599	DEL	2017	LinkedSV			1	100653412	100654215	DEL	803	Merge
chr24	1774031	1774079	DEL	48	LongRanger			chr2	3809024	3810067	DEL	1043	LinkedSV			1	100658543	100662752	DEL	4209	Merge
chr24	7653533	7653581	DEL	48	LongRanger			chr2	4038593	4038652	DEL	59	LinkedSV			1	100663484	100665369	DEL	1885	Merge
chr24	16810358	16810406	DEL	48	LongRanger			chr2	4209678	4209960	DEL	282	LinkedSV			1	100875104	100875695	DEL	591	Merge
chr24	18112254	18112302	DEL	48	LongRanger			chr2	4209834	4209989	DEL	155	LinkedSV			1	101127217	101127985	DEL	768	Merge
chr25	11840148	11840196	DEL	48	LongRanger			chr2	4420593	4423308	DEL	2715	LinkedSV			1	101203656	101203764	DEL	108	Merge
chr26	2558176	2558224	DEL	48	LongRanger			chr2	5161174	5161692	DEL	518	LinkedSV			1	101911445	101911501	DEL	56	Merge
chr28	23227908	23227956	DEL	48	LongRanger			chr2	5368381	5369710	DEL	1329	LinkedSV			1	102279474	102279851	DEL	377	Merge
chr29	22390690	22390738	DEL	48	LongRanger			chr2	5522632	5524746	DEL	2114	LinkedSV			1	102294158	102296150	DEL	1992	Merge
chr1	4612	4661	DEL	49	LongRanger			chr2	6195963	6196887	DEL	924	LinkedSV			1	102688738	102688801	DEL	63	Merge
chr1	25477229	25477278	DEL	49	LongRanger			chr2	6666511	6667792	DEL	1281	LinkedSV			1	102692624	102693125	DEL	501	Merge
chr1	69618580	69618629	DEL	49	LongRanger			chr2	6929298	6929705	DEL	407	LinkedSV			1	102960365	102961694	DEL	1329	Merge
chr2	12160969	12161018	DEL	49	LongRanger			chr2	7027962	7028126	DEL	164	LinkedSV			1	103023392	103023781	DEL	389	Merge
chr2	119025568	119025617	DEL	49	LongRanger			chr2	7255059	7255177	DEL	118	LinkedSV			1	103188301	103189352	DEL	1051	Merge
chr3	41448130	41448179	DEL	49	LongRanger			chr2	7707593	7707655	DEL	62	LinkedSV			1	104096501	104097099	DEL	598	Merge
chr4	1584360	1584409	DEL	49	LongRanger			chr2	7785452	7786356	DEL	904	LinkedSV			1	104126387	104127260	DEL	873	Merge
chr4	15568545	15568594	DEL	49	LongRanger			chr2	8055364	8057531	DEL	2167	LinkedSV			1	104135851	104135964	DEL	113	Merge
chr4	32908460	32908509	DEL	49	LongRanger			chr2	8434353	8436267	DEL	1914	LinkedSV			1	104267407	104270176	DEL	2769	Merge
chr4	73915568	73915617	DEL	49	LongRanger			chr2	8628119	8628397	DEL	278	LinkedSV			1	104946906	104946977	DEL	71	Merge
chr5	42943131	42943180	DEL	49	LongRanger			chr2	8692838	8694940	DEL	2102	LinkedSV			1	105169772	105170013	DEL	241	Merge
chr5	85586376	85586425	DEL	49	LongRanger			chr2	8792896	8795681	DEL	2785	LinkedSV			1	105172679	105174055	DEL	1376	Merge
chr5	116105287	116105336	DEL	49	LongRanger			chr2	8911226	8911719	DEL	493	LinkedSV			1	105978240	105978309	DEL	69	Merge
chr6	22059987	22060036	DEL	49	LongRanger			chr2	10428190	10430203	DEL	2013	LinkedSV			1	107103135	107104208	DEL	1073	Merge
chr7	24860875	24860924	DEL	49	LongRanger			chr2	10461011	10462613	DEL	1602	LinkedSV			1	107125778	107125901	DEL	123	Merge
chr7	51186543	51186592	DEL	49	LongRanger			chr2	11363776	11363914	DEL	138	LinkedSV			1	107879467	107880208	DEL	741	Merge
chr7	96798843	96798892	DEL	49	LongRanger			chr2	11505914	11507518	DEL	1604	LinkedSV			1	108576852	108576928	DEL	76	Merge
chr7	102799617	102799666	DEL	49	LongRanger			chr2	11866151	11866403	DEL	252	LinkedSV			1	109292905	109292958	DEL	53	Merge
chr8	32834872	32834921	DEL	49	LongRanger			chr2	11958226	11958461	DEL	235	LinkedSV			1	109400977	109413654	DEL	12677	Merge
chr9	46907654	46907703	DEL	49	LongRanger			chr2	12061240	12061537	DEL	297	LinkedSV			1	110425424	110425642	DEL	218	Merge
chr9	97704339	97704388	DEL	49	LongRanger			chr2	12167209	12167265	DEL	56	LinkedSV			1	111580738	111581392	DEL	654	Merge
chr10	39287349	39287398	DEL	49	LongRanger			chr2	12270350	12271116	DEL	766	LinkedSV			1	111769201	111769386	DEL	185	Merge
chr11	27790817	27790866	DEL	49	LongRanger			chr2	12442686	12442725	DEL	39	LinkedSV			1	112135734	112135776	DEL	42	Merge
chr11	83560078	83560127	DEL	49	LongRanger			chr2	12895653	12898692	DEL	3039	LinkedSV			1	112546124	112547185	DEL	1061	Merge
chr12	32864209	32864258	DEL	49	LongRanger			chr2	13204895	13205175	DEL	280	LinkedSV			1	112728523	112729494	DEL	971	Merge
chr12	71534247	71534296	DEL	49	LongRanger			chr2	13295242	13296450	DEL	1208	LinkedSV			1	113381692	113381757	DEL	65	Merge
chr12	85622179	85622228	DEL	49	LongRanger			chr2	13312351	13312971	DEL	620	LinkedSV			1	114112484	114112693	DEL	209	Merge
chr13	9646747	9646796	DEL	49	LongRanger			chr2	13894935	13894988	DEL	53	LinkedSV			1	114381984	114382131	DEL	147	Merge
chr13	16150783	16150832	DEL	49	LongRanger			chr2	15371912	15373751	DEL	1839	LinkedSV			1	114548486	114548557	DEL	71	Merge
chr13	23181634	23181683	DEL	49	LongRanger			chr2	15774548	15774895	DEL	347	LinkedSV			1	115548887	115549098	DEL	211	Merge
chr14	8700382	8700431	DEL	49	LongRanger			chr2	15830856	15832950	DEL	2094	LinkedSV			1	115618497	115618789	DEL	292	Merge
chr14	51650012	51650061	DEL	49	LongRanger			chr2	15839284	15839429	DEL	145	LinkedSV			1	115649181	115649261	DEL	80	Merge
chr14	77745688	77745737	DEL	49	LongRanger			chr2	16317969	16324633	DEL	6664	LinkedSV			1	116261123	116261297	DEL	174	Merge
chr15	22949153	22949202	DEL	49	LongRanger			chr2	16365009	16366387	DEL	1378	LinkedSV			1	116390358	116390939	DEL	581	Merge
chr17	21346179	21346228	DEL	49	LongRanger			chr2	16517798	16523987	DEL	6189	LinkedSV			1	116546263	116546406	DEL	143	Merge
chr17	26544353	26544402	DEL	49	LongRanger			chr2	17349289	17349343	DEL	54	LinkedSV			1	116646730	116646883	DEL	153	Merge
chr17	52829441	52829490	DEL	49	LongRanger			chr2	17695281	17697892	DEL	2611	LinkedSV			1	117515836	117537344	DEL	21508	Merge
chr18	1151864	1151913	DEL	49	LongRanger			chr2	17697978	17699790	DEL	1812	LinkedSV			1	117582759	117585526	DEL	2767	Merge
chr18	44034878	44034927	DEL	49	LongRanger			chr2	17733207	17733269	DEL	62	LinkedSV			1	117616238	117616499	DEL	261	Merge
chr18	65008794	65008843	DEL	49	LongRanger			chr2	20016324	20016532	DEL	208	LinkedSV			1	117780561	117782570	DEL	2009	Merge
chr19	25684365	25684414	DEL	49	LongRanger			chr2	20485920	20486003	DEL	83	LinkedSV			1	117985342	117985443	DEL	101	Merge
chr20	34590574	34590623	DEL	49	LongRanger			chr2	21279702	21280927	DEL	1225	LinkedSV			1	118325957	118349961	DEL	24004	Merge
chr20	54782632	54782681	DEL	49	LongRanger			chr2	22531941	22532010	DEL	69	LinkedSV			1	118384301	118384385	DEL	84	Merge
chr20	57894086	57894135	DEL	49	LongRanger			chr2	23144352	23145720	DEL	1368	LinkedSV			1	118518329	118518404	DEL	75	Merge
chr21	60519837	60519886	DEL	49	LongRanger			chr2	23727294	23727346	DEL	52	LinkedSV			1	118699254	118699313	DEL	59	Merge
chr22	18438419	18438468	DEL	49	LongRanger			chr2	24401485	24401657	DEL	172	LinkedSV			1	119171162	119171762	DEL	600	Merge
chr23	26621375	26621424	DEL	49	LongRanger			chr2	24571314	24572016	DEL	702	LinkedSV			1	119231934	119235306	DEL	3372	Merge
chr28	22928586	22928635	DEL	49	LongRanger			chr2	25795493	25796299	DEL	806	LinkedSV			1	119231902	119235558	DEL	3656	Merge
chr29	49951470	49951519	DEL	49	LongRanger			chr2	26338146	26338245	DEL	99	LinkedSV			1	119818056	119818211	DEL	155	Merge
chrX	137601474	137601523	DEL	49	LongRanger			chr2	26992227	26992374	DEL	147	LinkedSV			1	119898254	119898341	DEL	87	Merge
chr2	40770706	40770756	DEL	50	LongRanger			chr2	27331047	27331141	DEL	94	LinkedSV			1	120235988	120236033	DEL	45	Merge
chr2	77161869	77161919	DEL	50	LongRanger			chr2	27503531	27503583	DEL	52	LinkedSV			1	120243247	120243759	DEL	512	Merge
chr5	25597941	25597991	DEL	50	LongRanger			chr2	27968263	27970672	DEL	2409	LinkedSV			1	120586947	120587875	DEL	928	Merge
chr6	1975631	1975681	DEL	50	LongRanger			chr2	28085760	28085820	DEL	60	LinkedSV			1	121360666	121360721	DEL	55	Merge
chr6	53391422	53391472	DEL	50	LongRanger			chr2	28243767	28243925	DEL	158	LinkedSV			1	121615088	121622034	DEL	6946	Merge
chr7	2491925	2491975	DEL	50	LongRanger			chr2	28405941	28407747	DEL	1806	LinkedSV			1	121854794	121857597	DEL	2803	Merge
chr7	85882938	85882988	DEL	50	LongRanger			chr2	28914334	28914815	DEL	481	LinkedSV			1	121939289	121940010	DEL	721	Merge
chr7	108649707	108649757	DEL	50	LongRanger			chr2	29193469	29194499	DEL	1030	LinkedSV			1	122016803	122017179	DEL	376	Merge
chr8	35579746	35579796	DEL	50	LongRanger			chr2	29388077	29388271	DEL	194	LinkedSV			1	122304077	122304429	DEL	352	Merge
chr12	72122307	72122357	DEL	50	LongRanger			chr2	29455827	29457857	DEL	2030	LinkedSV			1	122674681	122675377	DEL	696	Merge
chr12	74701781	74701831	DEL	50	LongRanger			chr2	29719344	29720452	DEL	1108	LinkedSV			1	122732644	122732686	DEL	42	Merge
chr14	13869548	13869598	DEL	50	LongRanger			chr2	30288541	30290069	DEL	1528	LinkedSV			1	123000552	123000783	DEL	231	Merge
chr15	10769664	10769714	DEL	50	LongRanger			chr2	30292505	30292781	DEL	276	LinkedSV			1	123136203	123139911	DEL	3708	Merge
chr15	77652723	77652773	DEL	50	LongRanger			chr2	30975072	30975172	DEL	100	LinkedSV			1	123153818	123155693	DEL	1875	Merge
chr16	5985234	5985284	DEL	50	LongRanger			chr2	31025575	31025641	DEL	66	LinkedSV			1	123165131	123174541	DEL	9410	Merge
chr16	13170855	13170905	DEL	50	LongRanger			chr2	31266178	31266812	DEL	634	LinkedSV			1	123808333	123808385	DEL	52	Merge
chr17	14295038	14295088	DEL	50	LongRanger			chr2	31607403	31607815	DEL	412	LinkedSV			1	124006408	124008063	DEL	1655	Merge
chr17	56108124	56108174	DEL	50	LongRanger			chr2	31617973	31618026	DEL	53	LinkedSV			1	125001739	125001791	DEL	52	Merge
chr18	16410928	16410978	DEL	50	LongRanger			chr2	32383024	32386994	DEL	3970	LinkedSV			1	125110482	125111071	DEL	589	Merge
chr18	61688276	61688326	DEL	50	LongRanger			chr2	32908702	32909500	DEL	798	LinkedSV			1	125259368	125259710	DEL	342	Merge
chr18	62847919	62847969	DEL	50	LongRanger			chr2	33823789	33823855	DEL	66	LinkedSV			1	125539244	125543592	DEL	4348	Merge
chr20	41992706	41992756	DEL	50	LongRanger			chr2	34372286	34372485	DEL	199	LinkedSV			1	125975769	125986538	DEL	10769	Merge
chr21	48945803	48945853	DEL	50	LongRanger			chr2	36502352	36502744	DEL	392	LinkedSV			1	126593426	126601890	DEL	8464	Merge
chr21	68856348	68856398	DEL	50	LongRanger			chr2	36622416	36622497	DEL	81	LinkedSV			1	126846329	126846535	DEL	206	Merge
chr22	26829480	26829530	DEL	50	LongRanger			chr2	37802583	37802691	DEL	108	LinkedSV			1	127215761	127221939	DEL	6178	Merge
chr23	30070390	30070440	DEL	50	LongRanger			chr2	37936093	37937444	DEL	1351	LinkedSV			1	127267061	127267196	DEL	135	Merge
chr24	60411220	60411270	DEL	50	LongRanger			chr2	38235052	38235145	DEL	93	LinkedSV			1	127443361	127468933	DEL	25572	Merge
chr24	61735404	61735454	DEL	50	LongRanger			chr2	38294860	38295004	DEL	144	LinkedSV			1	127712117	127712379	DEL	262	Merge
chr25	33882109	33882159	DEL	50	LongRanger			chr2	38677502	38678967	DEL	1465	LinkedSV			1	128263982	128264092	DEL	110	Merge
chr26	4902217	4902267	DEL	50	LongRanger			chr2	39047788	39047941	DEL	153	LinkedSV			1	128607194	128607444	DEL	250	Merge
chr26	26864075	26864125	DEL	50	LongRanger			chr2	39866488	39866641	DEL	153	LinkedSV			1	128829482	128829591	DEL	109	Merge
chr28	6102350	6102400	DEL	50	LongRanger			chr2	39974069	39974319	DEL	250	LinkedSV			1	128853833	128856149	DEL	2316	Merge
chr29	15660801	15660851	DEL	50	LongRanger			chr2	40704241	40706742	DEL	2501	LinkedSV			1	129371088	129379612	DEL	8524	Merge
chrX	27651723	27651773	DEL	50	LongRanger			chr2	40889587	40889741	DEL	154	LinkedSV			1	129525303	129525649	DEL	346	Merge
chrX	133648701	133648751	DEL	50	LongRanger			chr2	41678854	41679155	DEL	301	LinkedSV			1	130045102	130045993	DEL	891	Merge
chr1	75820	75871	DEL	51	LongRanger			chr2	42102736	42103917	DEL	1181	LinkedSV			1	130265493	130265545	DEL	52	Merge
chr1	25037848	25037899	DEL	51	LongRanger			chr2	42499331	42499751	DEL	420	LinkedSV			1	130268370	130268453	DEL	83	Merge
chr1	45538130	45538181	DEL	51	LongRanger			chr2	42640059	42640149	DEL	90	LinkedSV			1	131079280	131080571	DEL	1291	Merge
chr2	13965474	13965525	DEL	51	LongRanger			chr2	42786542	42788004	DEL	1462	LinkedSV			1	131493213	131493368	DEL	155	Merge
chr2	31617982	31618033	DEL	51	LongRanger			chr2	43268018	43269241	DEL	1223	LinkedSV			1	131800702	131800892	DEL	190	Merge
chr2	116048756	116048807	DEL	51	LongRanger			chr2	44366051	44366206	DEL	155	LinkedSV			1	132129961	132130104	DEL	143	Merge
chr3	26790169	26790220	DEL	51	LongRanger			chr2	45509208	45509580	DEL	372	LinkedSV			1	132504023	132504113	DEL	90	Merge
chr4	76429	76480	DEL	51	LongRanger			chr2	45798764	45799695	DEL	931	LinkedSV			1	132751358	132751494	DEL	136	Merge
chr5	9560	9611	DEL	51	LongRanger			chr2	45887704	45888980	DEL	1276	LinkedSV			1	133834971	133836419	DEL	1448	Merge
chr5	93226417	93226468	DEL	51	LongRanger			chr2	45933187	45934629	DEL	1442	LinkedSV			1	133939188	133939587	DEL	399	Merge
chr5	115400686	115400737	DEL	51	LongRanger			chr2	45954481	45963461	DEL	8980	LinkedSV			1	134116589	134117834	DEL	1245	Merge
chr5	118701791	118701842	DEL	51	LongRanger			chr2	46178582	46179815	DEL	1233	LinkedSV			1	134387144	134387330	DEL	186	Merge
chr6	9141789	9141840	DEL	51	LongRanger			chr2	46377063	46388752	DEL	11689	LinkedSV			1	135028274	135028360	DEL	86	Merge
chr6	46307420	46307471	DEL	51	LongRanger			chr2	46555569	46555624	DEL	55	LinkedSV			1	135498073	135498124	DEL	51	Merge
chr7	11041547	11041598	DEL	51	LongRanger			chr2	46822282	46825486	DEL	3204	LinkedSV			1	135650671	135650784	DEL	113	Merge
chr7	15742113	15742164	DEL	51	LongRanger			chr2	48998584	49000013	DEL	1429	LinkedSV			1	135951986	135952054	DEL	68	Merge
chr7	68573011	68573062	DEL	51	LongRanger			chr2	49105635	49105788	DEL	153	LinkedSV			1	136093669	136093854	DEL	185	Merge
chr8	34628320	34628371	DEL	51	LongRanger			chr2	49260404	49260514	DEL	110	LinkedSV			1	136533981	136536228	DEL	2247	Merge
chr10	10589212	10589263	DEL	51	LongRanger			chr2	49953098	49958660	DEL	5562	LinkedSV			1	136680209	136681446	DEL	1237	Merge
chr10	89129216	89129267	DEL	51	LongRanger			chr2	50173204	50175137	DEL	1933	LinkedSV			1	136680116	136681667	DEL	1551	Merge
chr11	78264270	78264321	DEL	51	LongRanger			chr2	50346795	50346869	DEL	74	LinkedSV			1	137064039	137064119	DEL	80	Merge
chr12	58267422	58267473	DEL	51	LongRanger			chr2	51278632	51280195	DEL	1563	LinkedSV			1	137117546	137118098	DEL	552	Merge
chr12	59895919	59895970	DEL	51	LongRanger			chr2	51325243	51326490	DEL	1247	LinkedSV			1	137400003	137416071	DEL	16068	Merge
chr13	82730512	82730563	DEL	51	LongRanger			chr2	52361405	52361524	DEL	119	LinkedSV			1	137404097	137404262	DEL	165	Merge
chr14	13935538	13935589	DEL	51	LongRanger			chr2	55319262	55319321	DEL	59	LinkedSV			1	137450185	137450491	DEL	306	Merge
chr14	42057978	42058029	DEL	51	LongRanger			chr2	55460468	55461851	DEL	1383	LinkedSV			1	137709334	137717890	DEL	8556	Merge
chr15	77815141	77815192	DEL	51	LongRanger			chr2	56212383	56212529	DEL	146	LinkedSV			1	137776860	137777036	DEL	176	Merge
chr16	63993551	63993602	DEL	51	LongRanger			chr2	56225691	56227750	DEL	2059	LinkedSV			1	138132819	138133029	DEL	210	Merge
chr19	314666	314717	DEL	51	LongRanger			chr2	56290045	56298631	DEL	8586	LinkedSV			1	138257256	138257324	DEL	68	Merge
chr19	22796511	22796562	DEL	51	LongRanger			chr2	56621259	56621614	DEL	355	LinkedSV			1	138317727	138318965	DEL	1238	Merge
chr19	48876753	48876804	DEL	51	LongRanger			chr2	57181927	57182130	DEL	203	LinkedSV			1	138516936	138517570	DEL	634	Merge
chr19	62234301	62234352	DEL	51	LongRanger			chr2	57528004	57528992	DEL	988	LinkedSV			1	139102748	139103152	DEL	404	Merge
chr20	9509755	9509806	DEL	51	LongRanger			chr2	57620481	57620547	DEL	66	LinkedSV			1	139893949	139894946	DEL	997	Merge
chr20	52459018	52459069	DEL	51	LongRanger			chr2	57665216	57665447	DEL	231	LinkedSV			1	140471795	140472031	DEL	236	Merge
chr21	38894478	38894529	DEL	51	LongRanger			chr2	58294581	58294765	DEL	184	LinkedSV			1	140519008	140521197	DEL	2189	Merge
chr23	30468729	30468780	DEL	51	LongRanger			chr2	58964756	58965428	DEL	672	LinkedSV			1	140610424	140610480	DEL	56	Merge
chr24	31710351	31710402	DEL	51	LongRanger			chr2	59892025	59892313	DEL	288	LinkedSV			1	140673571	140674029	DEL	458	Merge
chr25	23463057	23463108	DEL	51	LongRanger			chr2	59900789	59901158	DEL	369	LinkedSV			1	140799044	140799335	DEL	291	Merge
chr25	39038012	39038063	DEL	51	LongRanger			chr2	60511635	60511764	DEL	129	LinkedSV			1	140800459	140800657	DEL	198	Merge
chr26	34972058	34972109	DEL	51	LongRanger			chr2	61222208	61222269	DEL	61	LinkedSV			1	140974414	140974520	DEL	106	Merge
chr26	36079692	36079743	DEL	51	LongRanger			chr2	61501526	61501605	DEL	79	LinkedSV			1	140975661	140975707	DEL	46	Merge
chr27	2203553	2203604	DEL	51	LongRanger			chr2	61661619	61663248	DEL	1629	LinkedSV			1	141406501	141406641	DEL	140	Merge
chr27	3747589	3747640	DEL	51	LongRanger			chr2	61794939	61795000	DEL	61	LinkedSV			1	141556202	141556300	DEL	98	Merge
chr27	27432847	27432898	DEL	51	LongRanger			chr2	61848779	61850000	DEL	1221	LinkedSV			1	141566330	141566615	DEL	285	Merge
chrX	133635221	133635272	DEL	51	LongRanger			chr2	61865569	61865701	DEL	132	LinkedSV			1	141598595	141598787	DEL	192	Merge
chr1	12841630	12841682	DEL	52	LongRanger			chr2	61896441	61897964	DEL	1523	LinkedSV			1	141721191	141721250	DEL	59	Merge
chr1	16617404	16617456	DEL	52	LongRanger			chr2	61910386	61911608	DEL	1222	LinkedSV			1	141802374	141802425	DEL	51	Merge
chr1	32137117	32137169	DEL	52	LongRanger			chr2	62267621	62269489	DEL	1868	LinkedSV			1	142457350	142457650	DEL	300	Merge
chr1	41271059	41271111	DEL	52	LongRanger			chr2	63232923	63233075	DEL	152	LinkedSV			1	142579842	142580026	DEL	184	Merge
chr1	89548765	89548817	DEL	52	LongRanger			chr2	64775091	64776445	DEL	1354	LinkedSV			1	142971652	142971694	DEL	42	Merge
chr1	135498072	135498124	DEL	52	LongRanger			chr2	65758752	65767379	DEL	8627	LinkedSV			1	143267819	143274857	DEL	7038	Merge
chr2	29257	29309	DEL	52	LongRanger			chr2	65916552	65918765	DEL	2213	LinkedSV			1	143379967	143380031	DEL	64	Merge
chr2	27503531	27503583	DEL	52	LongRanger			chr2	66230612	66233288	DEL	2676	LinkedSV			1	143436686	143438264	DEL	1578	Merge
chr3	10303129	10303181	DEL	52	LongRanger			chr2	66250877	66251129	DEL	252	LinkedSV			1	143608335	143608400	DEL	65	Merge
chr3	80671233	80671285	DEL	52	LongRanger			chr2	67497778	67499088	DEL	1310	LinkedSV			1	144482884	144499735	DEL	16851	Merge
chr4	40416035	40416087	DEL	52	LongRanger			chr2	67570528	67570654	DEL	126	LinkedSV			1	144501070	144512359	DEL	11289	Merge
chr5	955018	955070	DEL	52	LongRanger			chr2	68001143	68002227	DEL	1084	LinkedSV			1	144515824	144516171	DEL	347	Merge
chr5	54954145	54954197	DEL	52	LongRanger			chr2	68160598	68162449	DEL	1851	LinkedSV			1	145138592	145138831	DEL	239	Merge
chr5	55369470	55369522	DEL	52	LongRanger			chr2	68168345	68169036	DEL	691	LinkedSV			1	145138559	145139199	DEL	640	Merge
chr5	77851684	77851736	DEL	52	LongRanger			chr2	69172003	69172206	DEL	203	LinkedSV			1	145253210	145253272	DEL	62	Merge
chr5	82457258	82457310	DEL	52	LongRanger			chr2	70297470	70306299	DEL	8829	LinkedSV			1	145399762	145400727	DEL	965	Merge
chr5	97396288	97396340	DEL	52	LongRanger			chr2	70400868	70401133	DEL	265	LinkedSV			1	145638614	145638672	DEL	58	Merge
chr11	13836390	13836442	DEL	52	LongRanger			chr2	70401844	70401901	DEL	57	LinkedSV			1	145681141	145681484	DEL	343	Merge
chr12	71333171	71333223	DEL	52	LongRanger			chr2	71896724	71899722	DEL	2998	LinkedSV			1	146042760	146042869	DEL	109	Merge
chr13	21561811	21561863	DEL	52	LongRanger			chr2	72025401	72025485	DEL	84	LinkedSV			1	146777345	146777405	DEL	60	Merge
chr14	29013188	29013240	DEL	52	LongRanger			chr2	72157141	72157946	DEL	805	LinkedSV			1	146863745	146864402	DEL	657	Merge
chr14	67367562	67367614	DEL	52	LongRanger			chr2	72385173	72385507	DEL	334	LinkedSV			1	146905554	146908559	DEL	3005	Merge
chr15	68299005	68299057	DEL	52	LongRanger			chr2	72843702	72844291	DEL	589	LinkedSV			1	147231026	147231084	DEL	58	Merge
chr16	16984709	16984761	DEL	52	LongRanger			chr2	73502916	73503295	DEL	379	LinkedSV			1	147444134	147444230	DEL	96	Merge
chr16	57846516	57846568	DEL	52	LongRanger			chr2	73515489	73518404	DEL	2915	LinkedSV			1	147638295	147638965	DEL	670	Merge
chr18	17631960	17632012	DEL	52	LongRanger			chr2	74148326	74148392	DEL	66	LinkedSV			1	147659517	147659681	DEL	164	Merge
chr18	39055408	39055460	DEL	52	LongRanger			chr2	74648044	74648116	DEL	72	LinkedSV			1	147676114	147677412	DEL	1298	Merge
chr18	61691896	61691948	DEL	52	LongRanger			chr2	75357918	75359230	DEL	1312	LinkedSV			1	147696797	147697121	DEL	324	Merge
chr20	4194253	4194305	DEL	52	LongRanger			chr2	75364578	75367950	DEL	3372	LinkedSV			1	147862476	147862900	DEL	424	Merge
chr20	69616837	69616889	DEL	52	LongRanger			chr2	75366559	75366618	DEL	59	LinkedSV			1	149284559	149284611	DEL	52	Merge
chr21	33226835	33226887	DEL	52	LongRanger			chr2	75526399	75526710	DEL	311	LinkedSV			1	149607972	149609001	DEL	1029	Merge
chr25	22799120	22799172	DEL	52	LongRanger			chr2	77285673	77285802	DEL	129	LinkedSV			1	149849430	149849473	DEL	43	Merge
chr25	39661701	39661753	DEL	52	LongRanger			chr2	77877228	77881861	DEL	4633	LinkedSV			1	150299271	150299415	DEL	144	Merge
chr27	428196	428248	DEL	52	LongRanger			chr2	78629616	78629987	DEL	371	LinkedSV			1	150858678	150858776	DEL	98	Merge
chr27	37636846	37636898	DEL	52	LongRanger			chr2	79102824	79103313	DEL	489	LinkedSV			1	150924142	150924195	DEL	53	Merge
chr29	6439735	6439787	DEL	52	LongRanger			chr2	79403872	79405121	DEL	1249	LinkedSV			1	151253562	151253603	DEL	41	Merge
chr29	15938683	15938735	DEL	52	LongRanger			chr2	80316698	80323211	DEL	6513	LinkedSV			1	151361384	151361864	DEL	480	Merge
chrX	13498023	13498075	DEL	52	LongRanger			chr2	80414109	80415373	DEL	1264	LinkedSV			1	151362560	151362602	DEL	42	Merge
chrX	133621381	133621433	DEL	52	LongRanger			chr2	80674786	80674999	DEL	213	LinkedSV			1	151413695	151413853	DEL	158	Merge
chr1	376459	376512	DEL	53	LongRanger			chr2	81873479	81876572	DEL	3093	LinkedSV			1	151487371	151487452	DEL	81	Merge
chr1	3694386	3694439	DEL	53	LongRanger			chr2	82274450	82276853	DEL	2403	LinkedSV			1	151712056	151720984	DEL	8928	Merge
chr1	32200072	32200125	DEL	53	LongRanger			chr2	82722668	82724522	DEL	1854	LinkedSV			1	151898143	151898245	DEL	102	Merge
chr1	125001738	125001791	DEL	53	LongRanger			chr2	83179758	83180715	DEL	957	LinkedSV			1	152272746	152272973	DEL	227	Merge
chr1	130265492	130265545	DEL	53	LongRanger			chr2	83429291	83432383	DEL	3092	LinkedSV			1	152505005	152505451	DEL	446	Merge
chr2	13894935	13894988	DEL	53	LongRanger			chr2	83659481	83660098	DEL	617	LinkedSV			1	152696867	152696951	DEL	84	Merge
chr2	116988345	116988398	DEL	53	LongRanger			chr2	83690521	83690745	DEL	224	LinkedSV			1	153187659	153188052	DEL	393	Merge
chr3	44170962	44171015	DEL	53	LongRanger			chr2	85802785	85802867	DEL	82	LinkedSV			1	153586637	153587012	DEL	375	Merge
chr3	50817524	50817577	DEL	53	LongRanger			chr2	86228433	86228541	DEL	108	LinkedSV			1	153607484	153607614	DEL	130	Merge
chr3	64708680	64708733	DEL	53	LongRanger			chr2	86439832	86439899	DEL	67	LinkedSV			1	153878202	153878264	DEL	62	Merge
chr4	22825056	22825109	DEL	53	LongRanger			chr2	87548115	87548481	DEL	366	LinkedSV			1	153938397	153938467	DEL	70	Merge
chr4	73812974	73813027	DEL	53	LongRanger			chr2	87963997	87964324	DEL	327	LinkedSV			1	154106284	154109109	DEL	2825	Merge
chr5	8920957	8921010	DEL	53	LongRanger			chr2	89328229	89328291	DEL	62	LinkedSV			1	154285937	154286008	DEL	71	Merge
chr5	109263550	109263603	DEL	53	LongRanger			chr2	90118038	90118231	DEL	193	LinkedSV			1	154366458	154366782	DEL	324	Merge
chr6	34012118	34012171	DEL	53	LongRanger			chr2	90284322	90284656	DEL	334	LinkedSV			1	155729548	155729841	DEL	293	Merge
chr6	46754847	46754900	DEL	53	LongRanger			chr2	90885380	90886549	DEL	1169	LinkedSV			1	155986753	155986860	DEL	107	Merge
chr6	64387739	64387792	DEL	53	LongRanger			chr2	91052305	91052523	DEL	218	LinkedSV			1	156013914	156014074	DEL	160	Merge
chr6	79915390	79915443	DEL	53	LongRanger			chr2	91974701	91975804	DEL	1103	LinkedSV			1	156027327	156027420	DEL	93	Merge
chr6	117112175	117112228	DEL	53	LongRanger			chr2	92095557	92095643	DEL	86	LinkedSV			1	156119422	156119522	DEL	100	Merge
chr7	63323090	63323143	DEL	53	LongRanger			chr2	92446163	92446730	DEL	567	LinkedSV			1	156122207	156124601	DEL	2394	Merge
chr8	4049191	4049244	DEL	53	LongRanger			chr2	92557545	92558211	DEL	666	LinkedSV			1	156126013	156126175	DEL	162	Merge
chr8	57734014	57734067	DEL	53	LongRanger			chr2	93237392	93243813	DEL	6421	LinkedSV			1	156184495	156185404	DEL	909	Merge
chr8	110962319	110962372	DEL	53	LongRanger			chr2	95829182	95829758	DEL	576	LinkedSV			1	156185659	156186004	DEL	345	Merge
chr9	62435008	62435061	DEL	53	LongRanger			chr2	96567077	96567252	DEL	175	LinkedSV			1	156199678	156199821	DEL	143	Merge
chr10	12014025	12014078	DEL	53	LongRanger			chr2	97278687	97279380	DEL	693	LinkedSV			1	156270139	156271671	DEL	1532	Merge
chr11	11106380	11106433	DEL	53	LongRanger			chr2	97965399	97965742	DEL	343	LinkedSV			1	156376975	156377030	DEL	55	Merge
chr11	11302990	11303043	DEL	53	LongRanger			chr2	98045017	98046558	DEL	1541	LinkedSV			1	156588964	156589445	DEL	481	Merge
chr11	36063774	36063827	DEL	53	LongRanger			chr2	98239084	98239324	DEL	240	LinkedSV			1	156602451	156602608	DEL	157	Merge
chr11	101255172	101255225	DEL	53	LongRanger			chr2	98666549	98666638	DEL	89	LinkedSV			1	156688680	156689119	DEL	439	Merge
chr14	46556063	46556116	DEL	53	LongRanger			chr2	99499634	99499702	DEL	68	LinkedSV			1	156707229	156707305	DEL	76	Merge
chr14	81942946	81942999	DEL	53	LongRanger			chr2	99656239	99656514	DEL	275	LinkedSV			1	156730640	156740752	DEL	10112	Merge
chr15	1341341	1341394	DEL	53	LongRanger			chr2	99918200	99918376	DEL	176	LinkedSV			1	157004084	157004294	DEL	210	Merge
chr15	72908378	72908431	DEL	53	LongRanger			chr2	99943779	99944536	DEL	757	LinkedSV			1	157078731	157078946	DEL	215	Merge
chr16	6091172	6091225	DEL	53	LongRanger			chr2	100031305	100031642	DEL	337	LinkedSV			1	157082021	157083029	DEL	1008	Merge
chr16	11238860	11238913	DEL	53	LongRanger			chr2	100858735	100860410	DEL	1675	LinkedSV			1	157116159	157116230	DEL	71	Merge
chr16	14541495	14541548	DEL	53	LongRanger			chr2	101427415	101429937	DEL	2522	LinkedSV			1	157370000	157710000	DUP	340000	Merge
chr18	37641327	37641380	DEL	53	LongRanger			chr2	101453294	101454962	DEL	1668	LinkedSV			1	157454901	157454968	DEL	67	Merge
chr21	17971050	17971103	DEL	53	LongRanger			chr2	102815223	102815314	DEL	91	LinkedSV			1	157516270	157516403	DEL	133	Merge
chr23	49532671	49532724	DEL	53	LongRanger			chr2	103065125	103065274	DEL	149	LinkedSV			1	157586815	157586857	DEL	42	Merge
chr24	29383531	29383584	DEL	53	LongRanger			chr2	103159572	103160548	DEL	976	LinkedSV			1	157617274	157620431	DEL	3157	Merge
chr24	61945491	61945544	DEL	53	LongRanger			chr2	103693516	103693570	DEL	54	LinkedSV			1	157637478	157637843	DEL	365	Merge
chr26	3784756	3784809	DEL	53	LongRanger			chr2	104989533	104989917	DEL	384	LinkedSV			1	157710000	158000000	DEL	290000	Merge
chr27	34207981	34208034	DEL	53	LongRanger			chr2	106000021	106000206	DEL	185	LinkedSV			1	157791594	157791919	DEL	325	Merge
chr28	14298583	14298636	DEL	53	LongRanger			chr2	106168807	106169136	DEL	329	LinkedSV			1	157905819	157912247	DEL	6428	Merge
chr29	579910	579963	DEL	53	LongRanger			chr2	106257102	106266391	DEL	9289	LinkedSV			1	158000000	158220000	DEL	220000	Merge
chrX	137718334	137718387	DEL	53	LongRanger			chr2	107200716	107201487	DEL	771	LinkedSV			2	1	210000	DUP	209999	Merge
chr1	56236177	56236231	DEL	54	LongRanger			chr2	107861804	107862111	DEL	307	LinkedSV			2	27307	27485	DEL	178	Merge
chr1	75807789	75807843	DEL	54	LongRanger			chr2	107992375	107992857	DEL	482	LinkedSV			2	29258	29309	DEL	51	Merge
chr1	89534734	89534788	DEL	54	LongRanger			chr2	108183655	108192223	DEL	8568	LinkedSV			2	31406	31544	DEL	138	Merge
chr1	109292904	109292958	DEL	54	LongRanger			chr2	108677226	108677355	DEL	129	LinkedSV			2	37829	37875	DEL	46	Merge
chr2	103693516	103693570	DEL	54	LongRanger			chr2	108987992	108988075	DEL	83	LinkedSV			2	43265	43401	DEL	136	Merge
chr3	67455734	67455788	DEL	54	LongRanger			chr2	109019940	109020830	DEL	890	LinkedSV			2	45049	45187	DEL	138	Merge
chr4	642961	643015	DEL	54	LongRanger			chr2	110013198	110014738	DEL	1540	LinkedSV			2	50960	51098	DEL	138	Merge
chr4	12809988	12810042	DEL	54	LongRanger			chr2	112353169	112353352	DEL	183	LinkedSV			2	53340	53386	DEL	46	Merge
chr4	36099136	36099190	DEL	54	LongRanger			chr2	112818794	112819170	DEL	376	LinkedSV			2	56967	57060	DEL	93	Merge
chr4	86333680	86333734	DEL	54	LongRanger			chr2	113157779	113157974	DEL	195	LinkedSV			2	58662	58708	DEL	46	Merge
chr4	92407558	92407612	DEL	54	LongRanger			chr2	113309986	113312457	DEL	2471	LinkedSV			2	59755	59801	DEL	46	Merge
chr5	60074561	60074615	DEL	54	LongRanger			chr2	113373608	113376814	DEL	3206	LinkedSV			2	61149	61233	DEL	84	Merge
chr5	66082423	66082477	DEL	54	LongRanger			chr2	113432780	113435090	DEL	2310	LinkedSV			2	64474	64567	DEL	93	Merge
chr5	72947635	72947689	DEL	54	LongRanger			chr2	113512565	113512935	DEL	370	LinkedSV			2	65319	65387	DEL	68	Merge
chr7	51210569	51210623	DEL	54	LongRanger			chr2	113616046	113617508	DEL	1462	LinkedSV			2	67080	67228	DEL	148	Merge
chr7	69067961	69068015	DEL	54	LongRanger			chr2	114259248	114260511	DEL	1263	LinkedSV			2	149250	162502	DEL	13252	Merge
chr7	82800534	82800588	DEL	54	LongRanger			chr2	115911202	115911966	DEL	764	LinkedSV			2	223492	226221	DEL	2729	Merge
chr8	65774273	65774327	DEL	54	LongRanger			chr2	116377541	116377952	DEL	411	LinkedSV			2	260768	260844	DEL	76	Merge
chr9	31875591	31875645	DEL	54	LongRanger			chr2	116403768	116405558	DEL	1790	LinkedSV			2	263994	264281	DEL	287	Merge
chr9	64942859	64942913	DEL	54	LongRanger			chr2	116909547	116909816	DEL	269	LinkedSV			2	1418647	1420372	DEL	1725	Merge
chr9	97608430	97608484	DEL	54	LongRanger			chr2	117515851	117515923	DEL	72	LinkedSV			2	1615790	1615879	DEL	89	Merge
chr10	23728404	23728458	DEL	54	LongRanger			chr2	117785357	117787207	DEL	1850	LinkedSV			2	1697736	1698089	DEL	353	Merge
chr11	32254	32308	DEL	54	LongRanger			chr2	117789758	117790817	DEL	1059	LinkedSV			2	1974830	1974970	DEL	140	Merge
chr13	24727730	24727784	DEL	54	LongRanger			chr2	118345645	118345750	DEL	105	LinkedSV			2	2770683	2771569	DEL	886	Merge
chr13	54827167	54827221	DEL	54	LongRanger			chr2	118469939	118470360	DEL	421	LinkedSV			2	2830251	2837726	DEL	7475	Merge
chr13	82067598	82067652	DEL	54	LongRanger			chr2	118672228	118672958	DEL	730	LinkedSV			2	2917688	2919428	DEL	1740	Merge
chr16	38831644	38831698	DEL	54	LongRanger			chr2	118913799	118913990	DEL	191	LinkedSV			2	3809111	3809944	DEL	833	Merge
chr16	58760333	58760387	DEL	54	LongRanger			chr2	119110852	119110922	DEL	70	LinkedSV			2	3817890	3817968	DEL	78	Merge
chr17	68578556	68578610	DEL	54	LongRanger			chr2	119431536	119432391	DEL	855	LinkedSV			2	4038594	4038652	DEL	58	Merge
chr17	72370700	72370754	DEL	54	LongRanger			chr2	120272722	120274018	DEL	1296	LinkedSV			2	4071854	4071900	DEL	46	Merge
chr18	71544	71598	DEL	54	LongRanger			chr2	120385402	120388490	DEL	3088	LinkedSV			2	4209679	4209960	DEL	281	Merge
chr18	1949181	1949235	DEL	54	LongRanger			chr2	121477867	121477922	DEL	55	LinkedSV			2	4419390	4419751	DEL	361	Merge
chr18	24960346	24960400	DEL	54	LongRanger			chr2	122896912	122897313	DEL	401	LinkedSV			2	4420708	4423153	DEL	2445	Merge
chr19	31363596	31363650	DEL	54	LongRanger			chr2	125334334	125334460	DEL	126	LinkedSV			2	4628180	4628411	DEL	231	Merge
chr20	49743757	49743811	DEL	54	LongRanger			chr2	125772931	125773207	DEL	276	LinkedSV			2	5161188	5161730	DEL	542	Merge
chr20	68362910	68362964	DEL	54	LongRanger			chr2	126072698	126072753	DEL	55	LinkedSV			2	5368488	5369622	DEL	1134	Merge
chr20	70425559	70425613	DEL	54	LongRanger			chr2	127062957	127063035	DEL	78	LinkedSV			2	5396721	5397059	DEL	338	Merge
chr23	28738019	28738073	DEL	54	LongRanger			chr2	127121474	127121538	DEL	64	LinkedSV			2	5522767	5524595	DEL	1828	Merge
chr23	48104892	48104946	DEL	54	LongRanger			chr2	127330817	127330960	DEL	143	LinkedSV			2	5671142	5683469	DEL	12327	Merge
chr24	26166626	26166680	DEL	54	LongRanger			chr2	127782319	127782463	DEL	144	LinkedSV			2	5836946	5837083	DEL	137	Merge
chr24	57581580	57581634	DEL	54	LongRanger			chr2	128691474	128691529	DEL	55	LinkedSV			2	6195965	6196887	DEL	922	Merge
chr27	451392	451446	DEL	54	LongRanger			chr2	129144212	129145032	DEL	820	LinkedSV			2	6666522	6667773	DEL	1251	Merge
chr27	7295017	7295071	DEL	54	LongRanger			chr2	129145130	129145223	DEL	93	LinkedSV			2	6929298	6929704	DEL	406	Merge
chr27	44440752	44440806	DEL	54	LongRanger			chr2	129148039	129148709	DEL	670	LinkedSV			2	7027959	7028109	DEL	150	Merge
chr29	20859071	20859125	DEL	54	LongRanger			chr2	129820963	129821018	DEL	55	LinkedSV			2	7255059	7255168	DEL	109	Merge
chr29	27334546	27334600	DEL	54	LongRanger			chr2	130425389	130425872	DEL	483	LinkedSV			2	7434176	7434327	DEL	151	Merge
chrX	111628465	111628519	DEL	54	LongRanger			chr2	130441047	130441321	DEL	274	LinkedSV			2	7707594	7707655	DEL	61	Merge
chrX	113411641	113411695	DEL	54	LongRanger			chr2	131303989	131304106	DEL	117	LinkedSV			2	7785470	7786335	DEL	865	Merge
chr1	124998	125053	DEL	55	LongRanger			chr2	132147392	132147457	DEL	65	LinkedSV			2	7905358	7905501	DEL	143	Merge
chr1	26504213	26504268	DEL	55	LongRanger			chr2	132566751	132575033	DEL	8282	LinkedSV			2	8055364	8057529	DEL	2165	Merge
chr1	36916798	36916853	DEL	55	LongRanger			chr2	132879426	132879530	DEL	104	LinkedSV			2	8434354	8436267	DEL	1913	Merge
chr1	51383888	51383943	DEL	55	LongRanger			chr2	133423334	133423404	DEL	70	LinkedSV			2	8628119	8628397	DEL	278	Merge
chr1	67283304	67283359	DEL	55	LongRanger			chr2	133765839	133765950	DEL	111	LinkedSV			2	8643242	8649606	DEL	6364	Merge
chr2	11121710	11121765	DEL	55	LongRanger			chr2	133836844	133837496	DEL	652	LinkedSV			2	8692924	8694745	DEL	1821	Merge
chr2	129820963	129821018	DEL	55	LongRanger			chr2	134240310	134240367	DEL	57	LinkedSV			2	8778394	8778542	DEL	148	Merge
chr3	61717791	61717846	DEL	55	LongRanger			chr2	134365503	134365562	DEL	59	LinkedSV			2	8792897	8795681	DEL	2784	Merge
chr4	118072	118127	DEL	55	LongRanger			chr2	134395798	134396217	DEL	419	LinkedSV			2	8911226	8911716	DEL	490	Merge
chr4	74587478	74587533	DEL	55	LongRanger			chr2	134608236	134608393	DEL	157	LinkedSV			2	9961078	9961122	DEL	44	Merge
chr4	101251433	101251488	DEL	55	LongRanger			chr2	135055620	135055715	DEL	95	LinkedSV			2	10428284	10430110	DEL	1826	Merge
chr5	98344208	98344263	DEL	55	LongRanger			chr2	135116940	135117017	DEL	77	LinkedSV			2	10461139	10462531	DEL	1392	Merge
chr5	101570992	101571047	DEL	55	LongRanger			chr2	135262645	135262700	DEL	55	LinkedSV			2	10466719	10466985	DEL	266	Merge
chr8	56675184	56675239	DEL	55	LongRanger			chr2	135410590	135410667	DEL	77	LinkedSV			2	10626704	10626786	DEL	82	Merge
chr9	79307059	79307114	DEL	55	LongRanger			chr2	135504666	135504725	DEL	59	LinkedSV			2	11097643	11101567	DEL	3924	Merge
chr11	22254239	22254294	DEL	55	LongRanger			chr2	135512146	135512582	DEL	436	LinkedSV			2	11113236	11113414	DEL	178	Merge
chr11	59557768	59557823	DEL	55	LongRanger			chr2	135589741	135589799	DEL	58	LinkedSV			2	11121711	11121765	DEL	54	Merge
chr12	20831280	20831335	DEL	55	LongRanger			chr2	135658040	135658143	DEL	103	LinkedSV			2	11163557	11163654	DEL	97	Merge
chr14	80443748	80443803	DEL	55	LongRanger			chr2	135700381	135700437	DEL	56	LinkedSV			2	11363776	11363857	DEL	81	Merge
chr14	81445219	81445274	DEL	55	LongRanger			chr2	135700629	135700686	DEL	57	LinkedSV			2	11447379	11448277	DEL	898	Merge
chr15	9748260	9748315	DEL	55	LongRanger			chr3	210123	210359	DEL	236	LinkedSV			2	11505914	11507504	DEL	1590	Merge
chr15	45887506	45887561	DEL	55	LongRanger			chr3	1773517	1774246	DEL	729	LinkedSV			2	11866151	11866399	DEL	248	Merge
chr15	50041645	50041700	DEL	55	LongRanger			chr3	2435665	2436150	DEL	485	LinkedSV			2	11958227	11958461	DEL	234	Merge
chr16	75955503	75955558	DEL	55	LongRanger			chr3	2901432	2902626	DEL	1194	LinkedSV			2	11984536	11984681	DEL	145	Merge
chr17	30274463	30274518	DEL	55	LongRanger			chr3	3123138	3143438	DEL	20300	LinkedSV			2	12061241	12061537	DEL	296	Merge
chr20	22762268	22762323	DEL	55	LongRanger			chr3	3245286	3245350	DEL	64	LinkedSV			2	12066011	12066058	DEL	47	Merge
chr20	55864928	55864983	DEL	55	LongRanger			chr3	3758081	3758522	DEL	441	LinkedSV			2	12155078	12155241	DEL	163	Merge
chr23	15579714	15579769	DEL	55	LongRanger			chr3	3976101	3976444	DEL	343	LinkedSV			2	12160970	12161018	DEL	48	Merge
chr25	14226926	14226981	DEL	55	LongRanger			chr3	4191395	4191468	DEL	73	LinkedSV			2	12167210	12167265	DEL	55	Merge
chr26	870532	870587	DEL	55	LongRanger			chr3	4383627	4385020	DEL	1393	LinkedSV			2	12182511	12182696	DEL	185	Merge
chr29	47956812	47956867	DEL	55	LongRanger			chr3	4559646	4560987	DEL	1341	LinkedSV			2	12223376	12223606	DEL	230	Merge
chr29	50202862	50202917	DEL	55	LongRanger			chr3	4976001	4992237	DEL	16236	LinkedSV			2	12270351	12271116	DEL	765	Merge
chrX	73894260	73894315	DEL	55	LongRanger			chr3	4976051	4992237	DEL	16186	LinkedSV			2	12442687	12442725	DEL	38	Merge
chrX	134600885	134600940	DEL	55	LongRanger			chr3	5023270	5026172	DEL	2902	LinkedSV			2	12763823	12763938	DEL	115	Merge
chr1	71206013	71206069	DEL	56	LongRanger			chr3	5509672	5509828	DEL	156	LinkedSV			2	12895679	12898673	DEL	2994	Merge
chr1	121360665	121360721	DEL	56	LongRanger			chr3	5820995	5821509	DEL	514	LinkedSV			2	13204911	13205175	DEL	264	Merge
chr1	156376974	156377030	DEL	56	LongRanger			chr3	6034783	6034978	DEL	195	LinkedSV			2	13241238	13241423	DEL	185	Merge
chr2	12167209	12167265	DEL	56	LongRanger			chr3	6730154	6730728	DEL	574	LinkedSV			2	13295345	13296349	DEL	1004	Merge
chr2	76999822	76999878	DEL	56	LongRanger			chr3	6897463	6897536	DEL	73	LinkedSV			2	13312351	13312971	DEL	620	Merge
chr2	134240270	134240326	DEL	56	LongRanger			chr3	7145651	7146018	DEL	367	LinkedSV			2	13692103	13692220	DEL	117	Merge
chr3	22886593	22886649	DEL	56	LongRanger			chr3	7232028	7232104	DEL	76	LinkedSV			2	13894936	13894988	DEL	52	Merge
chr3	46410462	46410518	DEL	56	LongRanger			chr3	7245331	7247164	DEL	1833	LinkedSV			2	13965475	13965525	DEL	50	Merge
chr3	54764033	54764089	DEL	56	LongRanger			chr3	7273500	7274582	DEL	1082	LinkedSV			2	14907122	14907205	DEL	83	Merge
chr3	61724232	61724288	DEL	56	LongRanger			chr3	7864058	7865569	DEL	1511	LinkedSV			2	15372092	15373637	DEL	1545	Merge
chr4	89412555	89412611	DEL	56	LongRanger			chr3	7937255	8040845	DEL	103590	LinkedSV			2	15774549	15774895	DEL	346	Merge
chr4	119023712	119023768	DEL	56	LongRanger			chr3	8037848	8037975	DEL	127	LinkedSV			2	15830857	15832950	DEL	2093	Merge
chr5	39285596	39285652	DEL	56	LongRanger			chr3	8038070	8038936	DEL	866	LinkedSV			2	15839285	15839429	DEL	144	Merge
chr6	33197691	33197747	DEL	56	LongRanger			chr3	8041100	8044167	DEL	3067	LinkedSV			2	15966202	15966454	DEL	252	Merge
chr6	54959357	54959413	DEL	56	LongRanger			chr3	8044372	8080293	DEL	35921	LinkedSV			2	16317984	16324617	DEL	6633	Merge
chr7	11479917	11479973	DEL	56	LongRanger			chr3	8453817	8454919	DEL	1102	LinkedSV			2	16365076	16366264	DEL	1188	Merge
chr8	2461674	2461730	DEL	56	LongRanger			chr3	8662590	8662774	DEL	184	LinkedSV			2	16461361	16461969	DEL	608	Merge
chr8	3621650	3621706	DEL	56	LongRanger			chr3	8887446	8888713	DEL	1267	LinkedSV			2	16498449	16524017	DEL	25568	Merge
chr8	67799872	67799928	DEL	56	LongRanger			chr3	9890381	9890700	DEL	319	LinkedSV			2	16517799	16523987	DEL	6188	Merge
chr8	75497021	75497077	DEL	56	LongRanger			chr3	9962583	9963196	DEL	613	LinkedSV			2	16914437	16914836	DEL	399	Merge
chr10	39598668	39598724	DEL	56	LongRanger			chr3	10221829	10222090	DEL	261	LinkedSV			2	17349288	17349345	DEL	57	Merge
chr10	99604319	99604375	DEL	56	LongRanger			chr3	10303129	10303181	DEL	52	LinkedSV			2	17695282	17697892	DEL	2610	Merge
chr11	87284194	87284250	DEL	56	LongRanger			chr3	10332971	10333033	DEL	62	LinkedSV			2	17695281	17699771	DEL	4490	Merge
chr12	82594609	82594665	DEL	56	LongRanger			chr3	10334332	10334692	DEL	360	LinkedSV			2	17697979	17699790	DEL	1811	Merge
chr14	30481867	30481923	DEL	56	LongRanger			chr3	10377237	10377295	DEL	58	LinkedSV			2	17733202	17733269	DEL	67	Merge
chr15	37546413	37546469	DEL	56	LongRanger			chr3	10756127	10756394	DEL	267	LinkedSV			2	18109564	18109678	DEL	114	Merge
chr15	56620595	56620651	DEL	56	LongRanger			chr3	11153499	11154569	DEL	1070	LinkedSV			2	19468548	19468896	DEL	348	Merge
chr17	5101488	5101544	DEL	56	LongRanger			chr3	11399524	11402859	DEL	3335	LinkedSV			2	19617219	19645538	DEL	28319	Merge
chr17	34111313	34111369	DEL	56	LongRanger			chr3	11500412	11503482	DEL	3070	LinkedSV			2	20016325	20016532	DEL	207	Merge
chr17	38736604	38736660	DEL	56	LongRanger			chr3	11585111	11587802	DEL	2691	LinkedSV			2	20030787	20030957	DEL	170	Merge
chr17	72615542	72615598	DEL	56	LongRanger			chr3	11665653	11671426	DEL	5773	LinkedSV			2	20485921	20486003	DEL	82	Merge
chr20	19942486	19942542	DEL	56	LongRanger			chr3	11665724	11671426	DEL	5702	LinkedSV			2	20671187	20671752	DEL	565	Merge
chr21	40602046	40602102	DEL	56	LongRanger			chr3	11797805	11800790	DEL	2985	LinkedSV			2	21279703	21280927	DEL	1224	Merge
chr22	865297	865353	DEL	56	LongRanger			chr3	11808147	11809242	DEL	1095	LinkedSV			2	21338948	21338991	DEL	43	Merge
chr22	6558531	6558587	DEL	56	LongRanger			chr3	11853752	11963677	DUP	109925	LinkedSV			2	22218067	22234049	DEL	15982	Merge
chr23	2431039	2431095	DEL	56	LongRanger			chr3	11966270	12098214	DUP	131944	LinkedSV			2	22325766	22325807	DEL	41	Merge
chr23	30847278	30847334	DEL	56	LongRanger			chr3	12554618	12561963	DEL	7345	LinkedSV			2	22397471	22402823	DEL	5352	Merge
chr24	8936857	8936913	DEL	56	LongRanger			chr3	13190365	13190626	DEL	261	LinkedSV			2	22531942	22532010	DEL	68	Merge
chr26	8936703	8936759	DEL	56	LongRanger			chr3	13279436	13280889	DEL	1453	LinkedSV			2	22583687	22583810	DEL	123	Merge
chr29	11812631	11812687	DEL	56	LongRanger			chr3	13311260	13311977	DEL	717	LinkedSV			2	23144362	23145709	DEL	1347	Merge
chrX	90248692	90248748	DEL	56	LongRanger			chr3	13334840	13336199	DEL	1359	LinkedSV			2	23603376	23603504	DEL	128	Merge
chrX	121278317	121278373	DEL	56	LongRanger			chr3	13343738	13346099	DEL	2361	LinkedSV			2	23727295	23727346	DEL	51	Merge
chr1	39265210	39265267	DEL	57	LongRanger			chr3	13355437	13357745	DEL	2308	LinkedSV			2	24162924	24163430	DEL	506	Merge
chr1	57011780	57011837	DEL	57	LongRanger			chr3	13370727	13370796	DEL	69	LinkedSV			2	24401485	24401624	DEL	139	Merge
chr1	101911444	101911501	DEL	57	LongRanger			chr3	13415051	13454085	DEL	39034	LinkedSV			2	24571315	24572016	DEL	701	Merge
chr1	140610423	140610480	DEL	57	LongRanger			chr3	13494348	13494535	DEL	187	LinkedSV			2	24595776	24602256	DEL	6480	Merge
chr2	70401844	70401901	DEL	57	LongRanger			chr3	14173234	14173344	DEL	110	LinkedSV			2	24994537	24994873	DEL	336	Merge
chr2	103362836	103362893	DEL	57	LongRanger			chr3	14215325	14216400	DEL	1075	LinkedSV			2	25220763	25220906	DEL	143	Merge
chr3	116183476	116183533	DEL	57	LongRanger			chr3	14406552	14406610	DEL	58	LinkedSV			2	25372811	25372872	DEL	61	Merge
chr4	120867	120924	DEL	57	LongRanger			chr3	15394098	15395127	DEL	1029	LinkedSV			2	25542759	25556505	DEL	13746	Merge
chr4	16444858	16444915	DEL	57	LongRanger			chr3	17253636	17255021	DEL	1385	LinkedSV			2	25795494	25796297	DEL	803	Merge
chr4	25857844	25857901	DEL	57	LongRanger			chr3	17408521	17411089	DEL	2568	LinkedSV			2	26305330	26305376	DEL	46	Merge
chr6	5954282	5954339	DEL	57	LongRanger			chr3	17510365	17510535	DEL	170	LinkedSV			2	26338146	26338234	DEL	88	Merge
chr6	64258778	64258835	DEL	57	LongRanger			chr3	17958462	17959419	DEL	957	LinkedSV			2	26670897	26689246	DEL	18349	Merge
chr7	23217367	23217424	DEL	57	LongRanger			chr3	17982525	17983419	DEL	894	LinkedSV			2	26992227	26992366	DEL	139	Merge
chr7	51833418	51833475	DEL	57	LongRanger			chr3	18070934	18070998	DEL	64	LinkedSV			2	27331048	27331141	DEL	93	Merge
chr8	44934220	44934277	DEL	57	LongRanger			chr3	18148392	18151182	DEL	2790	LinkedSV			2	27503532	27503583	DEL	51	Merge
chr8	83925092	83925149	DEL	57	LongRanger			chr3	18249074	18251524	DEL	2450	LinkedSV			2	27844020	27844275	DEL	255	Merge
chr8	99170561	99170618	DEL	57	LongRanger			chr3	18322648	18322758	DEL	110	LinkedSV			2	27968347	27970563	DEL	2216	Merge
chr9	103647317	103647374	DEL	57	LongRanger			chr3	18326115	18326418	DEL	303	LinkedSV			2	28085757	28085821	DEL	64	Merge
chr11	13713529	13713586	DEL	57	LongRanger			chr3	18383655	18386988	DEL	3333	LinkedSV			2	28243767	28243923	DEL	156	Merge
chr11	82890706	82890763	DEL	57	LongRanger			chr3	19052489	19053070	DEL	581	LinkedSV			2	28405947	28407744	DEL	1797	Merge
chr12	74503736	74503793	DEL	57	LongRanger			chr3	19214306	19215307	DEL	1001	LinkedSV			2	28914379	28914751	DEL	372	Merge
chr13	20684946	20685003	DEL	57	LongRanger			chr3	21308963	21310294	DEL	1331	LinkedSV			2	29193470	29194499	DEL	1029	Merge
chr13	67499113	67499170	DEL	57	LongRanger			chr3	22304395	22307768	DEL	3373	LinkedSV			2	29235216	29235458	DEL	242	Merge
chr14	42637174	42637231	DEL	57	LongRanger			chr3	22684801	22692941	DEL	8140	LinkedSV			2	29388076	29388271	DEL	195	Merge
chr15	46202457	46202514	DEL	57	LongRanger			chr3	22886594	22886647	DEL	53	LinkedSV			2	29388627	29388967	DEL	340	Merge
chr15	82970373	82970430	DEL	57	LongRanger			chr3	23799828	23800256	DEL	428	LinkedSV			2	29455886	29457677	DEL	1791	Merge
chr16	72259124	72259181	DEL	57	LongRanger			chr3	24507614	24507812	DEL	198	LinkedSV			2	29719362	29720432	DEL	1070	Merge
chr17	44165541	44165598	DEL	57	LongRanger			chr3	24635536	24636153	DEL	617	LinkedSV			2	30216299	30216511	DEL	212	Merge
chr18	2169437	2169494	DEL	57	LongRanger			chr3	24660591	24660777	DEL	186	LinkedSV			2	30288672	30289970	DEL	1298	Merge
chr18	50669234	50669291	DEL	57	LongRanger			chr3	24758458	24758611	DEL	153	LinkedSV			2	30292518	30292771	DEL	253	Merge
chr20	14640161	14640218	DEL	57	LongRanger			chr3	24877694	24877789	DEL	95	LinkedSV			2	30506491	30506620	DEL	129	Merge
chr21	23996268	23996325	DEL	57	LongRanger			chr3	25075257	25075381	DEL	124	LinkedSV			2	30587772	30587864	DEL	92	Merge
chr21	51694599	51694656	DEL	57	LongRanger			chr3	26190549	26190854	DEL	305	LinkedSV			2	30975072	30975162	DEL	90	Merge
chr22	59499635	59499692	DEL	57	LongRanger			chr3	26357690	26358818	DEL	1128	LinkedSV			2	31025573	31025641	DEL	68	Merge
chr23	195027	195084	DEL	57	LongRanger			chr3	26752806	26752885	DEL	79	LinkedSV			2	31266179	31266812	DEL	633	Merge
chr23	50898932	50898989	DEL	57	LongRanger			chr3	27737354	27738159	DEL	805	LinkedSV			2	31284469	31284657	DEL	188	Merge
chr23	51245172	51245229	DEL	57	LongRanger			chr3	28547223	28549235	DEL	2012	LinkedSV			2	31607403	31607800	DEL	397	Merge
chr24	61971463	61971520	DEL	57	LongRanger			chr3	28606650	28607289	DEL	639	LinkedSV			2	31617983	31618033	DEL	50	Merge
chr25	27215522	27215579	DEL	57	LongRanger			chr3	29301881	29302550	DEL	669	LinkedSV			2	32383029	32386987	DEL	3958	Merge
chr26	4486629	4486686	DEL	57	LongRanger			chr3	29848967	29857032	DEL	8065	LinkedSV			2	32908704	32909495	DEL	791	Merge
chr26	10291860	10291917	DEL	57	LongRanger			chr3	31060440	31061398	DEL	958	LinkedSV			2	33823790	33823855	DEL	65	Merge
chr26	11774980	11775037	DEL	57	LongRanger			chr3	31553940	31554154	DEL	214	LinkedSV			2	34372286	34372411	DEL	125	Merge
chr26	32587582	32587639	DEL	57	LongRanger			chr3	31669211	31670435	DEL	1224	LinkedSV			2	34822814	34823317	DEL	503	Merge
chrX	138862792	138862849	DEL	57	LongRanger			chr3	32043845	32045434	DEL	1589	LinkedSV			2	36260231	36260374	DEL	143	Merge
chr2	17349287	17349345	DEL	58	LongRanger			chr3	32092999	32093199	DEL	200	LinkedSV			2	36411187	36411295	DEL	108	Merge
chr2	59892237	59892295	DEL	58	LongRanger			chr3	32256665	32265297	DEL	8632	LinkedSV			2	36502352	36502725	DEL	373	Merge
chr3	10377237	10377295	DEL	58	LongRanger			chr3	35069143	35069216	DEL	73	LinkedSV			2	36622417	36622497	DEL	80	Merge
chr3	119788610	119788668	DEL	58	LongRanger			chr3	35693132	35693578	DEL	446	LinkedSV			2	37802583	37802683	DEL	100	Merge
chr5	54957258	54957316	DEL	58	LongRanger			chr3	36301355	36303636	DEL	2281	LinkedSV			2	37936110	37937428	DEL	1318	Merge
chr5	79707710	79707768	DEL	58	LongRanger			chr3	36598778	36599765	DEL	987	LinkedSV			2	38235053	38235145	DEL	92	Merge
chr5	99594138	99594196	DEL	58	LongRanger			chr3	36781728	36781905	DEL	177	LinkedSV			2	38294861	38295004	DEL	143	Merge
chr5	99798835	99798893	DEL	58	LongRanger			chr3	36817506	36819957	DEL	2451	LinkedSV			2	38633650	38633691	DEL	41	Merge
chr5	118335358	118335416	DEL	58	LongRanger			chr3	36965208	37000024	DEL	34816	LinkedSV			2	38677579	38678875	DEL	1296	Merge
chr6	915899	915957	DEL	58	LongRanger			chr3	37197251	37197766	DEL	515	LinkedSV			2	39047787	39047941	DEL	154	Merge
chr6	6215486	6215544	DEL	58	LongRanger			chr3	37527466	37527547	DEL	81	LinkedSV			2	39866489	39866641	DEL	152	Merge
chr6	57284693	57284751	DEL	58	LongRanger			chr3	37615999	37616622	DEL	623	LinkedSV			2	39974069	39974304	DEL	235	Merge
chr7	44174588	44174646	DEL	58	LongRanger			chr3	37745711	37746210	DEL	499	LinkedSV			2	40704258	40706726	DEL	2468	Merge
chr7	104589093	104589151	DEL	58	LongRanger			chr3	38814686	38815934	DEL	1248	LinkedSV			2	40770707	40770756	DEL	49	Merge
chr8	4828256	4828314	DEL	58	LongRanger			chr3	39043595	39044590	DEL	995	LinkedSV			2	40889588	40889741	DEL	153	Merge
chr8	72698011	72698069	DEL	58	LongRanger			chr3	39076114	39076663	DEL	549	LinkedSV			2	41469231	41469656	DEL	425	Merge
chr9	12144490	12144548	DEL	58	LongRanger			chr3	39211595	39213450	DEL	1855	LinkedSV			2	41678854	41679145	DEL	291	Merge
chr9	87104647	87104705	DEL	58	LongRanger			chr3	40850587	40850664	DEL	77	LinkedSV			2	42102737	42103917	DEL	1180	Merge
chr11	49352	49410	DEL	58	LongRanger			chr3	41030148	41030830	DEL	682	LinkedSV			2	42499332	42499751	DEL	419	Merge
chr11	9590110	9590168	DEL	58	LongRanger			chr3	41051914	41052245	DEL	331	LinkedSV			2	42640060	42640149	DEL	89	Merge
chr12	12759229	12759287	DEL	58	LongRanger			chr3	41285458	41286255	DEL	797	LinkedSV			2	42786542	42787993	DEL	1451	Merge
chr12	72332052	72332110	DEL	58	LongRanger			chr3	41761371	41761549	DEL	178	LinkedSV			2	43268035	43269225	DEL	1190	Merge
chr13	11121504	11121562	DEL	58	LongRanger			chr3	42252741	42253006	DEL	265	LinkedSV			2	43349585	43349771	DEL	186	Merge
chr13	62847339	62847397	DEL	58	LongRanger			chr3	42318925	42319645	DEL	720	LinkedSV			2	43470533	43484256	DEL	13723	Merge
chr13	69026388	69026446	DEL	58	LongRanger			chr3	43225367	43225562	DEL	195	LinkedSV			2	43584536	43584679	DEL	143	Merge
chr13	76704236	76704294	DEL	58	LongRanger			chr3	43925475	43925742	DEL	267	LinkedSV			2	43817376	43817519	DEL	143	Merge
chr14	46290039	46290097	DEL	58	LongRanger			chr3	44009562	44010546	DEL	984	LinkedSV			2	43927701	43927766	DEL	65	Merge
chr15	17172896	17172954	DEL	58	LongRanger			chr3	44644785	44644838	DEL	53	LinkedSV			2	43940155	43945914	DEL	5759	Merge
chr15	47623227	47623285	DEL	58	LongRanger			chr3	45834437	45835949	DEL	1512	LinkedSV			2	44356196	44367863	DEL	11667	Merge
chr15	79225846	79225904	DEL	58	LongRanger			chr3	46163917	46164110	DEL	193	LinkedSV			2	44366052	44366206	DEL	154	Merge
chr15	82964279	82964337	DEL	58	LongRanger			chr3	46313517	46313692	DEL	175	LinkedSV			2	44393397	44393439	DEL	42	Merge
chr16	8664539	8664597	DEL	58	LongRanger			chr3	46373345	46374077	DEL	732	LinkedSV			2	45118040	45119419	DEL	1379	Merge
chr16	11436686	11436744	DEL	58	LongRanger			chr3	46393543	46393793	DEL	250	LinkedSV			2	45509208	45509571	DEL	363	Merge
chr16	13046687	13046745	DEL	58	LongRanger			chr3	46630649	46631097	DEL	448	LinkedSV			2	45637096	45641863	DEL	4767	Merge
chr18	5457973	5458031	DEL	58	LongRanger			chr3	46781829	46790279	DEL	8450	LinkedSV			2	45798764	45799688	DEL	924	Merge
chr19	5982098	5982156	DEL	58	LongRanger			chr3	46886492	46896357	DEL	9865	LinkedSV			2	45887720	45888958	DEL	1238	Merge
chr20	55611342	55611400	DEL	58	LongRanger			chr3	46886494	46896369	DEL	9875	LinkedSV			2	45933190	45934621	DEL	1431	Merge
chr21	38584167	38584225	DEL	58	LongRanger			chr3	47169275	47170144	DEL	869	LinkedSV			2	45954487	45963453	DEL	8966	Merge
chr22	49148371	49148429	DEL	58	LongRanger			chr3	47243162	47243535	DEL	373	LinkedSV			2	46059529	46059859	DEL	330	Merge
chr23	14153005	14153063	DEL	58	LongRanger			chr3	47726236	47727836	DEL	1600	LinkedSV			2	46178583	46179815	DEL	1232	Merge
chr23	25713888	25713946	DEL	58	LongRanger			chr3	47783686	47784182	DEL	496	LinkedSV			2	46376941	46388718	DEL	11777	Merge
chr23	32275716	32275774	DEL	58	LongRanger			chr3	48825195	48825350	DEL	155	LinkedSV			2	46555570	46555624	DEL	54	Merge
chr25	37582552	37582610	DEL	58	LongRanger			chr3	49087903	49090100	DEL	2197	LinkedSV			2	46822298	46825485	DEL	3187	Merge
chr27	38287955	38288013	DEL	58	LongRanger			chr3	49535304	49536614	DEL	1310	LinkedSV			2	47790085	47790545	DEL	460	Merge
chr28	3353158	3353216	DEL	58	LongRanger			chr3	49821325	49821441	DEL	116	LinkedSV			2	48812115	48812349	DEL	234	Merge
chrX	134325383	134325441	DEL	58	LongRanger			chr3	50807754	50807911	DEL	157	LinkedSV			2	48998688	48999866	DEL	1178	Merge
chrX	137753244	137753302	DEL	58	LongRanger			chr3	50817525	50817587	DEL	62	LinkedSV			2	49105635	49105786	DEL	151	Merge
chr1	5287790	5287849	DEL	59	LongRanger			chr3	51021473	51021542	DEL	69	LinkedSV			2	49260404	49260511	DEL	107	Merge
chr1	15632444	15632503	DEL	59	LongRanger			chr3	51332799	51332884	DEL	85	LinkedSV			2	49953099	49958660	DEL	5561	Merge
chr1	27391091	27391150	DEL	59	LongRanger			chr3	51568057	51569834	DEL	1777	LinkedSV			2	50173204	50175137	DEL	1933	Merge
chr1	72497040	72497099	DEL	59	LongRanger			chr3	51754104	51754179	DEL	75	LinkedSV			2	50346761	50346869	DEL	108	Merge
chr1	91529747	91529806	DEL	59	LongRanger			chr3	53060314	53060449	DEL	135	LinkedSV			2	50419496	50419541	DEL	45	Merge
chr2	135504666	135504725	DEL	59	LongRanger			chr3	53896019	53897326	DEL	1307	LinkedSV			2	50489065	50489172	DEL	107	Merge
chr3	5022456	5022515	DEL	59	LongRanger			chr3	53911217	53911275	DEL	58	LinkedSV			2	51278632	51280194	DEL	1562	Merge
chr4	20090571	20090630	DEL	59	LongRanger			chr3	53962676	53971253	DEL	8577	LinkedSV			2	51308421	51308467	DEL	46	Merge
chr5	28298481	28298540	DEL	59	LongRanger			chr3	54119139	54119513	DEL	374	LinkedSV			2	51325247	51326485	DEL	1238	Merge
chr5	101285083	101285142	DEL	59	LongRanger			chr3	54342227	54875433	DUP	533206	LinkedSV			2	52361406	52361524	DEL	118	Merge
chr5	118548970	118549029	DEL	59	LongRanger			chr3	54650909	54652443	DEL	1534	LinkedSV			2	52863579	52863721	DEL	142	Merge
chr9	68026115	68026174	DEL	59	LongRanger			chr3	54872640	54874163	DEL	1523	LinkedSV			2	52947524	52947831	DEL	307	Merge
chr11	24593316	24593375	DEL	59	LongRanger			chr3	55117368	55118821	DEL	1453	LinkedSV			2	54359753	54359981	DEL	228	Merge
chr11	40026776	40026835	DEL	59	LongRanger			chr3	55545295	55545534	DEL	239	LinkedSV			2	55319263	55319321	DEL	58	Merge
chr12	69192041	69192100	DEL	59	LongRanger			chr3	55733184	55738740	DEL	5556	LinkedSV			2	55460471	55461845	DEL	1374	Merge
chr14	35792562	35792621	DEL	59	LongRanger			chr3	56374838	56383302	DEL	8464	LinkedSV			2	55714157	55723012	DEL	8855	Merge
chr16	19526991	19527050	DEL	59	LongRanger			chr3	56475191	56475928	DEL	737	LinkedSV			2	56212383	56212520	DEL	137	Merge
chr16	28266985	28267044	DEL	59	LongRanger			chr3	57199811	57200814	DEL	1003	LinkedSV			2	56225708	56227734	DEL	2026	Merge
chr16	30467049	30467108	DEL	59	LongRanger			chr3	57299472	57302508	DEL	3036	LinkedSV			2	56290061	56298614	DEL	8553	Merge
chr17	26667925	26667984	DEL	59	LongRanger			chr3	58543800	58544070	DEL	270	LinkedSV			2	56393168	56393229	DEL	61	Merge
chr17	40542211	40542270	DEL	59	LongRanger			chr3	60002446	60002509	DEL	63	LinkedSV			2	56621259	56621602	DEL	343	Merge
chr20	38194895	38194954	DEL	59	LongRanger			chr3	60012913	60012985	DEL	72	LinkedSV			2	56682638	56682737	DEL	99	Merge
chr20	45475602	45475661	DEL	59	LongRanger			chr3	60241750	60241815	DEL	65	LinkedSV			2	56689629	56689921	DEL	292	Merge
chr20	49500676	49500735	DEL	59	LongRanger			chr3	60561860	60561935	DEL	75	LinkedSV			2	57181927	57182130	DEL	203	Merge
chr21	3805739	3805798	DEL	59	LongRanger			chr3	60717253	60717498	DEL	245	LinkedSV			2	57528022	57528969	DEL	947	Merge
chr21	20248112	20248171	DEL	59	LongRanger			chr3	60824388	60825481	DEL	1093	LinkedSV			2	57620482	57620547	DEL	65	Merge
chr22	2882536	2882595	DEL	59	LongRanger			chr3	61717791	61717846	DEL	55	LinkedSV			2	57665217	57665447	DEL	230	Merge
chr22	24825468	24825527	DEL	59	LongRanger			chr3	62015399	62015631	DEL	232	LinkedSV			2	58294581	58294737	DEL	156	Merge
chr24	61970957	61971016	DEL	59	LongRanger			chr3	62658756	62658843	DEL	87	LinkedSV			2	58964756	58965428	DEL	672	Merge
chr25	25288117	25288176	DEL	59	LongRanger			chr3	63430203	63430382	DEL	179	LinkedSV			2	59015121	59015718	DEL	597	Merge
chr28	542575	542634	DEL	59	LongRanger			chr3	64042050	64043168	DEL	1118	LinkedSV			2	59379307	59379598	DEL	291	Merge
chr28	1330489	1330548	DEL	59	LongRanger			chr3	64416102	64424679	DEL	8577	LinkedSV			2	59529138	59529339	DEL	201	Merge
chrX	12896291	12896350	DEL	59	LongRanger			chr3	64455065	64455157	DEL	92	LinkedSV			2	59791817	59791929	DEL	112	Merge
chrX	38249475	38249534	DEL	59	LongRanger			chr3	65530888	65533214	DEL	2326	LinkedSV			2	59892026	59892313	DEL	287	Merge
chrX	38278664	38278723	DEL	59	LongRanger			chr3	65863362	65863954	DEL	592	LinkedSV			2	59892238	59892295	DEL	57	Merge
chrX	135651331	135651390	DEL	59	LongRanger			chr3	66071523	66071599	DEL	76	LinkedSV			2	59900789	59901156	DEL	367	Merge
chr1	48640950	48641010	DEL	60	LongRanger			chr3	67290976	67291220	DEL	244	LinkedSV			2	60511635	60511759	DEL	124	Merge
chr1	48882336	48882396	DEL	60	LongRanger			chr3	68916685	68916963	DEL	278	LinkedSV			2	60996499	60996579	DEL	80	Merge
chr1	93033340	93033400	DEL	60	LongRanger			chr3	69225545	69225660	DEL	115	LinkedSV			2	61222209	61222271	DEL	62	Merge
chr1	118699253	118699313	DEL	60	LongRanger			chr3	70464354	70464538	DEL	184	LinkedSV			2	61390939	61395809	DEL	4870	Merge
chr1	141721190	141721250	DEL	60	LongRanger			chr3	71066803	71066897	DEL	94	LinkedSV			2	61447987	61448198	DEL	211	Merge
chr4	31700524	31700584	DEL	60	LongRanger			chr3	71766401	71766895	DEL	494	LinkedSV			2	61501527	61501605	DEL	78	Merge
chr4	70993492	70993552	DEL	60	LongRanger			chr3	71857644	71857739	DEL	95	LinkedSV			2	61611077	61617430	DEL	6353	Merge
chr4	94734495	94734555	DEL	60	LongRanger			chr3	72300141	72300452	DEL	311	LinkedSV			2	61661776	61663088	DEL	1312	Merge
chr4	112269618	112269678	DEL	60	LongRanger			chr3	72452193	72452314	DEL	121	LinkedSV			2	61794940	61795000	DEL	60	Merge
chr4	113181797	113181857	DEL	60	LongRanger			chr3	72511106	72512691	DEL	1585	LinkedSV			2	61848820	61849933	DEL	1113	Merge
chr6	75212927	75212987	DEL	60	LongRanger			chr3	72708156	72708769	DEL	613	LinkedSV			2	61865565	61865686	DEL	121	Merge
chr6	115096166	115096226	DEL	60	LongRanger			chr3	73743941	73745085	DEL	1144	LinkedSV			2	61896457	61897947	DEL	1490	Merge
chr8	15696084	15696144	DEL	60	LongRanger			chr3	74812775	74812989	DEL	214	LinkedSV			2	61910399	61911596	DEL	1197	Merge
chr8	53649375	53649435	DEL	60	LongRanger			chr3	75122610	75123097	DEL	487	LinkedSV			2	62267775	62269355	DEL	1580	Merge
chr10	27518801	27518861	DEL	60	LongRanger			chr3	75684517	75684700	DEL	183	LinkedSV			2	63232923	63233067	DEL	144	Merge
chr11	50576995	50577055	DEL	60	LongRanger			chr3	75867129	75868052	DEL	923	LinkedSV			2	64775109	64776428	DEL	1319	Merge
chr12	21847	21907	DEL	60	LongRanger			chr3	75869371	75871186	DEL	1815	LinkedSV			2	65758753	65767379	DEL	8626	Merge
chr12	984940	985000	DEL	60	LongRanger			chr3	76189300	76192519	DEL	3219	LinkedSV			2	65916623	65918624	DEL	2001	Merge
chr13	34228588	34228648	DEL	60	LongRanger			chr3	76967855	76968292	DEL	437	LinkedSV			2	66167481	66167602	DEL	121	Merge
chr13	47858952	47859012	DEL	60	LongRanger			chr3	77464172	77464227	DEL	55	LinkedSV			2	66230628	66233270	DEL	2642	Merge
chr13	73587242	73587302	DEL	60	LongRanger			chr3	80636004	80636138	DEL	134	LinkedSV			2	66250877	66251117	DEL	240	Merge
chr13	82024486	82024546	DEL	60	LongRanger			chr3	80671233	80671285	DEL	52	LinkedSV			2	67167081	67167390	DEL	309	Merge
chr15	5477045	5477105	DEL	60	LongRanger			chr3	80772275	80773929	DEL	1654	LinkedSV			2	67497784	67499090	DEL	1306	Merge
chr17	58878746	58878806	DEL	60	LongRanger			chr3	81091529	81091807	DEL	278	LinkedSV			2	67570528	67570650	DEL	122	Merge
chr19	7365966	7366026	DEL	60	LongRanger			chr3	84715041	84715102	DEL	61	LinkedSV			2	68001224	68002100	DEL	876	Merge
chr20	57941546	57941606	DEL	60	LongRanger			chr3	84725019	84725121	DEL	102	LinkedSV			2	68160702	68162372	DEL	1670	Merge
chr20	61802150	61802210	DEL	60	LongRanger			chr3	85250425	85251163	DEL	738	LinkedSV			2	68168345	68169026	DEL	681	Merge
chr22	59408605	59408665	DEL	60	LongRanger			chr3	85563238	85564296	DEL	1058	LinkedSV			2	69172003	69172203	DEL	200	Merge
chr23	3905055	3905115	DEL	60	LongRanger			chr3	86021916	86022060	DEL	144	LinkedSV			2	70297485	70306283	DEL	8798	Merge
chr24	26493939	26493999	DEL	60	LongRanger			chr3	86511607	86512025	DEL	418	LinkedSV			2	70400868	70401126	DEL	258	Merge
chr26	860959	861019	DEL	60	LongRanger			chr3	87417458	87417919	DEL	461	LinkedSV			2	70401845	70401901	DEL	56	Merge
chr27	7353597	7353657	DEL	60	LongRanger			chr3	88463932	88464007	DEL	75	LinkedSV			2	71713853	71713899	DEL	46	Merge
chrX	9683585	9683645	DEL	60	LongRanger			chr3	88613848	88614528	DEL	680	LinkedSV			2	71896850	71899621	DEL	2771	Merge
chr1	146777344	146777405	DEL	61	LongRanger			chr3	88691781	88691870	DEL	89	LinkedSV			2	72025401	72025479	DEL	78	Merge
chr2	61794939	61795000	DEL	61	LongRanger			chr3	91019516	91020787	DEL	1271	LinkedSV			2	72157146	72157940	DEL	794	Merge
chr2	134365531	134365592	DEL	61	LongRanger			chr3	91298955	91300197	DEL	1242	LinkedSV			2	72385175	72385502	DEL	327	Merge
chr3	84715041	84715102	DEL	61	LongRanger			chr3	92108581	92109467	DEL	886	LinkedSV			2	72843703	72844291	DEL	588	Merge
chr4	51891540	51891601	DEL	61	LongRanger			chr3	93475996	93476123	DEL	127	LinkedSV			2	73502915	73503295	DEL	380	Merge
chr5	53499392	53499453	DEL	61	LongRanger			chr3	94510535	94513492	DEL	2957	LinkedSV			2	73515506	73518382	DEL	2876	Merge
chr5	118566831	118566892	DEL	61	LongRanger			chr3	96175936	96175990	DEL	54	LinkedSV			2	74148327	74148392	DEL	65	Merge
chr7	1863700	1863761	DEL	61	LongRanger			chr3	96591784	96592560	DEL	776	LinkedSV			2	74321398	74321567	DEL	169	Merge
chr7	5731144	5731205	DEL	61	LongRanger			chr3	96649795	96649907	DEL	112	LinkedSV			2	74643401	74643501	DEL	100	Merge
chr7	9964328	9964389	DEL	61	LongRanger			chr3	96931215	96931561	DEL	346	LinkedSV			2	74648045	74648116	DEL	71	Merge
chr7	72536793	72536854	DEL	61	LongRanger			chr3	97031719	97031778	DEL	59	LinkedSV			2	75323623	75323667	DEL	44	Merge
chr9	52566380	52566441	DEL	61	LongRanger			chr3	99702302	99702498	DEL	196	LinkedSV			2	75357927	75359222	DEL	1295	Merge
chr10	88471088	88471149	DEL	61	LongRanger			chr3	101104197	101105306	DEL	1109	LinkedSV			2	75364581	75367946	DEL	3365	Merge
chr11	60657732	60657793	DEL	61	LongRanger			chr3	101261799	101261855	DEL	56	LinkedSV			2	75366560	75366618	DEL	58	Merge
chr12	61498008	61498069	DEL	61	LongRanger			chr3	101928382	101928782	DEL	400	LinkedSV			2	75526394	75526695	DEL	301	Merge
chr15	31091927	31091988	DEL	61	LongRanger			chr3	102485205	102485260	DEL	55	LinkedSV			2	76394159	76394372	DEL	213	Merge
chr15	46011371	46011432	DEL	61	LongRanger			chr3	103028119	103028568	DEL	449	LinkedSV			2	76999823	76999878	DEL	55	Merge
chr16	10879972	10880033	DEL	61	LongRanger			chr3	103186419	103187023	DEL	604	LinkedSV			2	77054480	77055268	DEL	788	Merge
chr16	36702261	36702322	DEL	61	LongRanger			chr3	103867827	103867976	DEL	149	LinkedSV			2	77161870	77161919	DEL	49	Merge
chr16	53645502	53645563	DEL	61	LongRanger			chr3	104225852	104226700	DEL	848	LinkedSV			2	77285673	77285799	DEL	126	Merge
chr17	2325069	2325130	DEL	61	LongRanger			chr3	105003399	105003472	DEL	73	LinkedSV			2	77877229	77881861	DEL	4632	Merge
chr17	12806462	12806523	DEL	61	LongRanger			chr3	105109095	105125894	DEL	16799	LinkedSV			2	77911420	77911601	DEL	181	Merge
chr17	49431970	49432031	DEL	61	LongRanger			chr3	105109184	105125796	DEL	16612	LinkedSV			2	78353004	78353457	DEL	453	Merge
chr18	23667426	23667487	DEL	61	LongRanger			chr3	106241401	106241606	DEL	205	LinkedSV			2	78629616	78629972	DEL	356	Merge
chr19	41135662	41135723	DEL	61	LongRanger			chr3	106369504	106369579	DEL	75	LinkedSV			2	78743440	78743520	DEL	80	Merge
chr20	51292602	51292663	DEL	61	LongRanger			chr3	107545988	107546129	DEL	141	LinkedSV			2	79102824	79103312	DEL	488	Merge
chr24	61278894	61278955	DEL	61	LongRanger			chr3	107803290	107804086	DEL	796	LinkedSV			2	79404015	79404997	DEL	982	Merge
chr26	7673159	7673220	DEL	61	LongRanger			chr3	108655739	108655874	DEL	135	LinkedSV			2	79963190	79963451	DEL	261	Merge
chr27	42285372	42285433	DEL	61	LongRanger			chr3	109195669	109197079	DEL	1410	LinkedSV			2	80107970	80112512	DEL	4542	Merge
chr27	44098578	44098639	DEL	61	LongRanger			chr3	109559344	109559486	DEL	142	LinkedSV			2	80316716	80323194	DEL	6478	Merge
chr28	36969681	36969742	DEL	61	LongRanger			chr3	110952542	110952616	DEL	74	LinkedSV			2	80414204	80415241	DEL	1037	Merge
chr29	20527782	20527843	DEL	61	LongRanger			chr3	111698055	111698306	DEL	251	LinkedSV			2	80674786	80674997	DEL	211	Merge
chr29	24886545	24886606	DEL	61	LongRanger			chr3	112637760	112637858	DEL	98	LinkedSV			2	81750988	81751172	DEL	184	Merge
chr29	39643130	39643191	DEL	61	LongRanger			chr3	113542994	113543154	DEL	160	LinkedSV			2	81873482	81876568	DEL	3086	Merge
chr29	48053398	48053459	DEL	61	LongRanger			chr3	113844895	113847141	DEL	2246	LinkedSV			2	82274466	82276832	DEL	2366	Merge
chrX	106447030	106447091	DEL	61	LongRanger			chr3	114031899	114040260	DEL	8361	LinkedSV			2	82713041	82713087	DEL	46	Merge
chr1	23171182	23171244	DEL	62	LongRanger			chr3	114158011	114160163	DEL	2152	LinkedSV			2	82722787	82724395	DEL	1608	Merge
chr1	47599204	47599266	DEL	62	LongRanger			chr3	114807192	114807254	DEL	62	LinkedSV			2	82999375	83000544	DEL	1169	Merge
chr2	7707593	7707655	DEL	62	LongRanger			chr3	116183476	116183533	DEL	57	LinkedSV			2	83179838	83180622	DEL	784	Merge
chr2	25372810	25372872	DEL	62	LongRanger			chr3	116245701	116248120	DEL	2419	LinkedSV			2	83429305	83432365	DEL	3060	Merge
chr2	56393167	56393229	DEL	62	LongRanger			chr3	116916503	116917859	DEL	1356	LinkedSV			2	83501986	83502141	DEL	155	Merge
chr2	89328229	89328291	DEL	62	LongRanger			chr3	116968979	116969216	DEL	237	LinkedSV			2	83634465	83634545	DEL	80	Merge
chr2	132586858	132586920	DEL	62	LongRanger			chr3	116977529	116977587	DEL	58	LinkedSV			2	83659475	83660081	DEL	606	Merge
chr3	10332971	10333033	DEL	62	LongRanger			chr3	117965068	117966836	DEL	1768	LinkedSV			2	83690521	83690730	DEL	209	Merge
chr3	114807192	114807254	DEL	62	LongRanger			chr3	118239986	118240076	DEL	90	LinkedSV			2	85534477	85534890	DEL	413	Merge
chr4	4412559	4412621	DEL	62	LongRanger			chr3	118306810	118307068	DEL	258	LinkedSV			2	85802786	85802867	DEL	81	Merge
chr4	53705941	53706003	DEL	62	LongRanger			chr3	118319653	118319778	DEL	125	LinkedSV			2	85972604	85983992	DEL	11388	Merge
chr4	116129205	116129267	DEL	62	LongRanger			chr3	118467005	118467301	DEL	296	LinkedSV			2	86228434	86228541	DEL	107	Merge
chr5	6241773	6241835	DEL	62	LongRanger			chr3	118652808	118652950	DEL	142	LinkedSV			2	86439833	86439899	DEL	66	Merge
chr5	48939411	48939473	DEL	62	LongRanger			chr3	118716021	118716305	DEL	284	LinkedSV			2	87548116	87548481	DEL	365	Merge
chr5	99049195	99049257	DEL	62	LongRanger			chr3	118746556	118746608	DEL	52	LinkedSV			2	87963997	87964323	DEL	326	Merge
chr5	99631467	99631529	DEL	62	LongRanger			chr3	118758251	118758641	DEL	390	LinkedSV			2	88751545	88752058	DEL	513	Merge
chr6	40696774	40696836	DEL	62	LongRanger			chr3	118776120	118776279	DEL	159	LinkedSV			2	89328230	89328291	DEL	61	Merge
chr6	47667660	47667722	DEL	62	LongRanger			chr3	118875336	118875721	DEL	385	LinkedSV			2	89471936	89473881	DEL	1945	Merge
chr6	112342884	112342946	DEL	62	LongRanger			chr3	118931067	118931793	DEL	726	LinkedSV			2	90118037	90118231	DEL	194	Merge
chr7	24960069	24960131	DEL	62	LongRanger			chr3	119293662	119294269	DEL	607	LinkedSV			2	90284322	90284491	DEL	169	Merge
chr10	290994	291056	DEL	62	LongRanger			chr3	119548593	119548788	DEL	195	LinkedSV			2	90480019	90480623	DEL	604	Merge
chr10	12409720	12409782	DEL	62	LongRanger			chr3	119788477	119788595	DEL	118	LinkedSV			2	90885380	90886534	DEL	1154	Merge
chr11	10375047	10375109	DEL	62	LongRanger			chr3	119788610	119788668	DEL	58	LinkedSV			2	91052305	91052523	DEL	218	Merge
chr11	48624257	48624319	DEL	62	LongRanger			chr3	120086818	120087116	DEL	298	LinkedSV			2	91483727	91489527	DEL	5800	Merge
chr12	7527841	7527903	DEL	62	LongRanger			chr3	120273969	120274021	DEL	52	LinkedSV			2	91641819	91641887	DEL	68	Merge
chr12	55640501	55640563	DEL	62	LongRanger			chr3	120814255	120814307	DEL	52	LinkedSV			2	91974701	91975797	DEL	1096	Merge
chr14	50382575	50382637	DEL	62	LongRanger			chr4	642961	643015	DEL	54	LinkedSV			2	92095590	92095676	DEL	86	Merge
chr14	74224591	74224653	DEL	62	LongRanger			chr4	1499650	1500014	DEL	364	LinkedSV			2	92144789	92165037	DEL	20248	Merge
chr19	50087975	50088037	DEL	62	LongRanger			chr4	1600269	1601569	DEL	1300	LinkedSV			2	92446163	92446726	DEL	563	Merge
chr21	68620880	68620942	DEL	62	LongRanger			chr4	1852110	1854979	DEL	2869	LinkedSV			2	92557545	92558200	DEL	655	Merge
chr23	15082167	15082229	DEL	62	LongRanger			chr4	1979892	1980538	DEL	646	LinkedSV			2	93237410	93243793	DEL	6383	Merge
chr24	38165865	38165927	DEL	62	LongRanger			chr4	1981791	1982021	DEL	230	LinkedSV			2	94940678	94941140	DEL	462	Merge
chr25	12884207	12884269	DEL	62	LongRanger			chr4	2140659	2141911	DEL	1252	LinkedSV			2	95651079	95651175	DEL	96	Merge
chr29	21898769	21898831	DEL	62	LongRanger			chr4	2263137	2264212	DEL	1075	LinkedSV			2	95829182	95829752	DEL	570	Merge
chr1	16849517	16849580	DEL	63	LongRanger			chr4	2460681	2460952	DEL	271	LinkedSV			2	95846633	95864804	DEL	18171	Merge
chr1	36419827	36419890	DEL	63	LongRanger			chr4	2636690	2637695	DEL	1005	LinkedSV			2	96567090	96567233	DEL	143	Merge
chr1	36713942	36714005	DEL	63	LongRanger			chr4	3260386	3261481	DEL	1095	LinkedSV			2	97278694	97279369	DEL	675	Merge
chr1	47660748	47660811	DEL	63	LongRanger			chr4	3330913	3331449	DEL	536	LinkedSV			2	97965403	97965736	DEL	333	Merge
chr1	145253209	145253272	DEL	63	LongRanger			chr4	3909832	3912730	DEL	2898	LinkedSV			2	98045017	98046557	DEL	1540	Merge
chr1	153878201	153878264	DEL	63	LongRanger			chr4	4092833	4092914	DEL	81	LinkedSV			2	98072106	98078649	DEL	6543	Merge
chr2	61222208	61222271	DEL	63	LongRanger			chr4	4187693	4188465	DEL	772	LinkedSV			2	98239084	98239324	DEL	240	Merge
chr3	60002446	60002509	DEL	63	LongRanger			chr4	4344023	4344346	DEL	323	LinkedSV			2	98666550	98666638	DEL	88	Merge
chr5	5520911	5520974	DEL	63	LongRanger			chr4	4863642	4864101	DEL	459	LinkedSV			2	98773991	98774196	DEL	205	Merge
chr5	45459362	45459425	DEL	63	LongRanger			chr4	5300502	5300684	DEL	182	LinkedSV			2	99499635	99499702	DEL	67	Merge
chr5	89106002	89106065	DEL	63	LongRanger			chr4	6207706	6207817	DEL	111	LinkedSV			2	99656239	99656499	DEL	260	Merge
chr6	3833107	3833170	DEL	63	LongRanger			chr4	6754318	6754484	DEL	166	LinkedSV			2	99821639	99821872	DEL	233	Merge
chr6	34041212	34041275	DEL	63	LongRanger			chr4	6802089	6808547	DEL	6458	LinkedSV			2	99918200	99918366	DEL	166	Merge
chr6	51224407	51224470	DEL	63	LongRanger			chr4	6964914	6965170	DEL	256	LinkedSV			2	99943779	99944534	DEL	755	Merge
chr6	58771458	58771521	DEL	63	LongRanger			chr4	6971928	6972200	DEL	272	LinkedSV			2	100031305	100031627	DEL	322	Merge
chr6	79836197	79836260	DEL	63	LongRanger			chr4	7275620	7276037	DEL	417	LinkedSV			2	100858753	100860390	DEL	1637	Merge
chr7	9033690	9033753	DEL	63	LongRanger			chr4	7688616	7688820	DEL	204	LinkedSV			2	101293454	101293578	DEL	124	Merge
chr7	9625399	9625462	DEL	63	LongRanger			chr4	7701432	7703199	DEL	1767	LinkedSV			2	101424511	101424640	DEL	129	Merge
chr11	11564234	11564297	DEL	63	LongRanger			chr4	7799041	7799441	DEL	400	LinkedSV			2	101427415	101429883	DEL	2468	Merge
chr11	93734538	93734601	DEL	63	LongRanger			chr4	7818432	7818748	DEL	316	LinkedSV			2	101453310	101454942	DEL	1632	Merge
chr12	32901610	32901673	DEL	63	LongRanger			chr4	8094198	8098307	DEL	4109	LinkedSV			2	102815224	102815314	DEL	90	Merge
chr12	59013876	59013939	DEL	63	LongRanger			chr4	8196422	8196544	DEL	122	LinkedSV			2	102908883	102909281	DEL	398	Merge
chr12	73537644	73537707	DEL	63	LongRanger			chr4	8324859	8325413	DEL	554	LinkedSV			2	102937097	102937279	DEL	182	Merge
chr14	79214606	79214669	DEL	63	LongRanger			chr4	8735326	8741447	DEL	6121	LinkedSV			2	103065125	103065266	DEL	141	Merge
chr15	59136354	59136417	DEL	63	LongRanger			chr4	10843516	10844916	DEL	1400	LinkedSV			2	103159572	103160546	DEL	974	Merge
chr15	81606748	81606811	DEL	63	LongRanger			chr4	11297210	11297311	DEL	101	LinkedSV			2	103362837	103362893	DEL	56	Merge
chr18	10409609	10409672	DEL	63	LongRanger			chr4	12139583	12140412	DEL	829	LinkedSV			2	103693517	103693570	DEL	53	Merge
chr18	48313815	48313878	DEL	63	LongRanger			chr4	12279888	12282419	DEL	2531	LinkedSV			2	104989533	104989902	DEL	369	Merge
chr21	65747445	65747508	DEL	63	LongRanger			chr4	12809988	12810042	DEL	54	LinkedSV			2	105123835	105124054	DEL	219	Merge
chrX	104684646	104684709	DEL	63	LongRanger			chr4	14714220	14714797	DEL	577	LinkedSV			2	106000022	106000206	DEL	184	Merge
chr1	56903076	56903140	DEL	64	LongRanger			chr4	14764740	14765559	DEL	819	LinkedSV			2	106168808	106169136	DEL	328	Merge
chr1	73919897	73919961	DEL	64	LongRanger			chr4	15139540	15139674	DEL	134	LinkedSV			2	106257103	106266391	DEL	9288	Merge
chr1	102688737	102688801	DEL	64	LongRanger			chr4	15297154	15298488	DEL	1334	LinkedSV			2	106273803	106279051	DEL	5248	Merge
chr3	43052840	43052904	DEL	64	LongRanger			chr4	16347076	16347953	DEL	877	LinkedSV			2	107200717	107201487	DEL	770	Merge
chr3	113465914	113465978	DEL	64	LongRanger			chr4	16444858	16444915	DEL	57	LinkedSV			2	107861954	107862283	DEL	329	Merge
chr4	73715828	73715892	DEL	64	LongRanger			chr4	16840553	16842942	DEL	2389	LinkedSV			2	107992390	107992841	DEL	451	Merge
chr4	108641612	108641676	DEL	64	LongRanger			chr4	17692497	17693964	DEL	1467	LinkedSV			2	108183675	108192206	DEL	8531	Merge
chr5	29051528	29051592	DEL	64	LongRanger			chr4	17735816	17744238	DEL	8422	LinkedSV			2	108677226	108677355	DEL	129	Merge
chr5	65634503	65634567	DEL	64	LongRanger			chr4	17962377	17962446	DEL	69	LinkedSV			2	108830241	108830486	DEL	245	Merge
chr6	17356843	17356907	DEL	64	LongRanger			chr4	17971438	17971689	DEL	251	LinkedSV			2	108987993	108988075	DEL	82	Merge
chr8	27837492	27837556	DEL	64	LongRanger			chr4	18223545	18224169	DEL	624	LinkedSV			2	109019940	109020830	DEL	890	Merge
chr10	93482983	93483047	DEL	64	LongRanger			chr4	18282401	18282790	DEL	389	LinkedSV			2	109149904	109150033	DEL	129	Merge
chr10	101094439	101094503	DEL	64	LongRanger			chr4	18453004	18453123	DEL	119	LinkedSV			2	109236442	109236572	DEL	130	Merge
chr11	47036993	47037057	DEL	64	LongRanger			chr4	19243798	19243879	DEL	81	LinkedSV			2	110013303	110014601	DEL	1298	Merge
chr12	70957584	70957648	DEL	64	LongRanger			chr4	20090571	20090630	DEL	59	LinkedSV			2	110660555	110661116	DEL	561	Merge
chr14	13950446	13950510	DEL	64	LongRanger			chr4	20143454	20143598	DEL	144	LinkedSV			2	111518877	111518969	DEL	92	Merge
chr14	32367875	32367939	DEL	64	LongRanger			chr4	20247605	20247663	DEL	58	LinkedSV			2	112353202	112353345	DEL	143	Merge
chr15	11488628	11488692	DEL	64	LongRanger			chr4	20848198	20848387	DEL	189	LinkedSV			2	112818794	112819170	DEL	376	Merge
chr16	16561676	16561740	DEL	64	LongRanger			chr4	21057881	21059839	DEL	1958	LinkedSV			2	113157853	113157953	DEL	100	Merge
chr17	31142258	31142322	DEL	64	LongRanger			chr4	21116269	21116325	DEL	56	LinkedSV			2	113274312	113274455	DEL	143	Merge
chr17	71726693	71726757	DEL	64	LongRanger			chr4	21216072	21216679	DEL	607	LinkedSV			2	113310117	113312323	DEL	2206	Merge
chr18	26035880	26035944	DEL	64	LongRanger			chr4	23305861	23306009	DEL	148	LinkedSV			2	113373729	113376667	DEL	2938	Merge
chr19	6885382	6885446	DEL	64	LongRanger			chr4	23415524	23415795	DEL	271	LinkedSV			2	113432952	113434915	DEL	1963	Merge
chr20	43545719	43545783	DEL	64	LongRanger			chr4	23514161	23514228	DEL	67	LinkedSV			2	113512564	113512935	DEL	371	Merge
chr22	39778593	39778657	DEL	64	LongRanger			chr4	24132033	24132594	DEL	561	LinkedSV			2	113616046	113617502	DEL	1456	Merge
chr23	45440280	45440344	DEL	64	LongRanger			chr4	24329647	24329788	DEL	141	LinkedSV			2	114259278	114260477	DEL	1199	Merge
chr24	3787683	3787747	DEL	64	LongRanger			chr4	24568200	24568892	DEL	692	LinkedSV			2	115611783	115613086	DEL	1303	Merge
chr26	20038786	20038850	DEL	64	LongRanger			chr4	24754650	24754874	DEL	224	LinkedSV			2	115911202	115911951	DEL	749	Merge
chr29	5856503	5856567	DEL	64	LongRanger			chr4	25521138	25522033	DEL	895	LinkedSV			2	115989805	115989850	DEL	45	Merge
chrX	105300642	105300706	DEL	64	LongRanger			chr4	25857834	25857889	DEL	55	LinkedSV			2	116048757	116048807	DEL	50	Merge
chr1	30641216	30641281	DEL	65	LongRanger			chr4	26670480	26674161	DEL	3681	LinkedSV			2	116377541	116377952	DEL	411	Merge
chr1	143379966	143380031	DEL	65	LongRanger			chr4	28227406	28227584	DEL	178	LinkedSV			2	116403897	116405407	DEL	1510	Merge
chr2	28085756	28085821	DEL	65	LongRanger			chr4	28704797	28705919	DEL	1122	LinkedSV			2	116909548	116909816	DEL	268	Merge
chr3	43632603	43632668	DEL	65	LongRanger			chr4	28833347	28835824	DEL	2477	LinkedSV			2	116988346	116988398	DEL	52	Merge
chr3	60241750	60241815	DEL	65	LongRanger			chr4	28938821	28938906	DEL	85	LinkedSV			2	117257606	117259955	DEL	2349	Merge
chr4	76651848	76651913	DEL	65	LongRanger			chr4	31700524	31700584	DEL	60	LinkedSV			2	117515858	117515932	DEL	74	Merge
chr6	116520085	116520150	DEL	65	LongRanger			chr4	31838127	31838272	DEL	145	LinkedSV			2	117690176	117690342	DEL	166	Merge
chr7	33298888	33298953	DEL	65	LongRanger			chr4	32382724	32382809	DEL	85	LinkedSV			2	117785374	117787196	DEL	1822	Merge
chr7	42709493	42709558	DEL	65	LongRanger			chr4	32510945	32517150	DEL	6205	LinkedSV			2	117789757	117790814	DEL	1057	Merge
chr7	73491677	73491742	DEL	65	LongRanger			chr4	32510984	32517059	DEL	6075	LinkedSV			2	118345646	118345750	DEL	104	Merge
chr7	86020122	86020187	DEL	65	LongRanger			chr4	32781167	32781279	DEL	112	LinkedSV			2	118461965	118462819	DEL	854	Merge
chr8	81652806	81652871	DEL	65	LongRanger			chr4	33219378	33219479	DEL	101	LinkedSV			2	118469943	118470356	DEL	413	Merge
chr9	34842389	34842454	DEL	65	LongRanger			chr4	33220567	33220711	DEL	144	LinkedSV			2	118666386	118674528	DEL	8142	Merge
chr9	90996608	90996673	DEL	65	LongRanger			chr4	33438532	33440662	DEL	2130	LinkedSV			2	118672229	118672958	DEL	729	Merge
chr10	44623533	44623598	DEL	65	LongRanger			chr4	33595944	33598000	DEL	2056	LinkedSV			2	118913800	118913990	DEL	190	Merge
chr10	101598499	101598564	DEL	65	LongRanger			chr4	33724398	33724554	DEL	156	LinkedSV			2	119025569	119025617	DEL	48	Merge
chr11	59585688	59585753	DEL	65	LongRanger			chr4	34261102	34261951	DEL	849	LinkedSV			2	119110853	119110922	DEL	69	Merge
chr12	19845193	19845258	DEL	65	LongRanger			chr4	34296069	34296187	DEL	118	LinkedSV			2	119431537	119432391	DEL	854	Merge
chr12	62735081	62735146	DEL	65	LongRanger			chr4	34432482	34434810	DEL	2328	LinkedSV			2	120272731	120274008	DEL	1277	Merge
chr12	75728167	75728232	DEL	65	LongRanger			chr4	34662517	34662637	DEL	120	LinkedSV			2	120292403	120292603	DEL	200	Merge
chr13	56158878	56158943	DEL	65	LongRanger			chr4	34704290	34704500	DEL	210	LinkedSV			2	120383498	120385262	DEL	1764	Merge
chr17	40320440	40320505	DEL	65	LongRanger			chr4	35747791	35747945	DEL	154	LinkedSV			2	120385403	120388490	DEL	3087	Merge
chr17	42076775	42076840	DEL	65	LongRanger			chr4	36099136	36099190	DEL	54	LinkedSV			2	120386349	120387358	DEL	1009	Merge
chr24	12964698	12964763	DEL	65	LongRanger			chr4	36261106	36264530	DEL	3424	LinkedSV			2	120388755	120391870	DEL	3115	Merge
chr24	13521722	13521787	DEL	65	LongRanger			chr4	36370170	36370520	DEL	350	LinkedSV			2	121177026	121182183	DEL	5157	Merge
chr24	61986567	61986632	DEL	65	LongRanger			chr4	36416315	36416455	DEL	140	LinkedSV			2	121271004	121283422	DEL	12418	Merge
chr26	5700538	5700603	DEL	65	LongRanger			chr4	37458158	37458219	DEL	61	LinkedSV			2	121304635	121305732	DEL	1097	Merge
chr29	21233317	21233382	DEL	65	LongRanger			chr4	37864875	37864957	DEL	82	LinkedSV			2	121388767	121400741	DEL	11974	Merge
chr29	50130532	50130597	DEL	65	LongRanger			chr4	38052075	38052202	DEL	127	LinkedSV			2	121439731	121439851	DEL	120	Merge
chr29	50713841	50713906	DEL	65	LongRanger			chr4	39837150	39837539	DEL	389	LinkedSV			2	121477868	121477922	DEL	54	Merge
chrX	3218805	3218870	DEL	65	LongRanger			chr4	39874654	39874873	DEL	219	LinkedSV			2	121579020	121738559	DUP	159539	Merge
chr1	14692963	14693029	DEL	66	LongRanger			chr4	40629905	40630024	DEL	119	LinkedSV			2	121594223	121594367	DEL	144	Merge
chr1	37737994	37738060	DEL	66	LongRanger			chr4	40947308	40947421	DEL	113	LinkedSV			2	121616350	121616445	DEL	95	Merge
chr1	143608334	143608400	DEL	66	LongRanger			chr4	41331067	41332038	DEL	971	LinkedSV			2	121742412	121743400	DEL	988	Merge
chr2	33823789	33823855	DEL	66	LongRanger			chr4	42326200	42326282	DEL	82	LinkedSV			2	122347537	122350178	DEL	2641	Merge
chr2	43927700	43927766	DEL	66	LongRanger			chr4	42845536	42846038	DEL	502	LinkedSV			2	122528328	122532198	DEL	3870	Merge
chr2	74148326	74148392	DEL	66	LongRanger			chr4	44131604	44132089	DEL	485	LinkedSV			2	122896913	122897313	DEL	400	Merge
chr3	11603707	11603773	DEL	66	LongRanger			chr4	48058426	48058894	DEL	468	LinkedSV			2	122896915	122897591	DEL	676	Merge
chr5	48635029	48635095	DEL	66	LongRanger			chr4	48933681	48933748	DEL	67	LinkedSV			2	124375301	124391118	DEL	15817	Merge
chr5	72263023	72263089	DEL	66	LongRanger			chr4	49258483	49260966	DEL	2483	LinkedSV			2	124517986	124518308	DEL	322	Merge
chr6	67522344	67522410	DEL	66	LongRanger			chr4	49641893	49643496	DEL	1603	LinkedSV			2	124870464	124877808	DEL	7344	Merge
chr6	74037551	74037617	DEL	66	LongRanger			chr4	50287860	50288357	DEL	497	LinkedSV			2	125334335	125334460	DEL	125	Merge
chr7	2496269	2496335	DEL	66	LongRanger			chr4	50314730	50315020	DEL	290	LinkedSV			2	125772930	125773207	DEL	277	Merge
chr8	109782419	109782485	DEL	66	LongRanger			chr4	50827019	50827118	DEL	99	LinkedSV			2	126072699	126072753	DEL	54	Merge
chr8	111432163	111432229	DEL	66	LongRanger			chr4	51471183	51472313	DEL	1130	LinkedSV			2	126143465	126144962	DEL	1497	Merge
chr9	39809821	39809887	DEL	66	LongRanger			chr4	51472416	51473189	DEL	773	LinkedSV			2	127062958	127063035	DEL	77	Merge
chr9	48018007	48018073	DEL	66	LongRanger			chr4	51891540	51891601	DEL	61	LinkedSV			2	127121475	127121538	DEL	63	Merge
chr16	26975612	26975678	DEL	66	LongRanger			chr4	52519252	52520033	DEL	781	LinkedSV			2	127330818	127330960	DEL	142	Merge
chr16	28299726	28299792	DEL	66	LongRanger			chr4	53625554	53626422	DEL	868	LinkedSV			2	127782320	127782463	DEL	143	Merge
chr18	347848	347914	DEL	66	LongRanger			chr4	53705941	53706003	DEL	62	LinkedSV			2	128691475	128691529	DEL	54	Merge
chr18	50291489	50291555	DEL	66	LongRanger			chr4	53937281	53937439	DEL	158	LinkedSV			2	129141979	129142888	DEL	909	Merge
chr18	65443788	65443854	DEL	66	LongRanger			chr4	54172495	54173457	DEL	962	LinkedSV			2	129143076	129144936	DEL	1860	Merge
chr20	45497441	45497507	DEL	66	LongRanger			chr4	54515586	54518415	DEL	2829	LinkedSV			2	129144213	129145032	DEL	819	Merge
chr20	71898545	71898611	DEL	66	LongRanger			chr4	54734057	54734219	DEL	162	LinkedSV			2	129145131	129145223	DEL	92	Merge
chr21	65239729	65239795	DEL	66	LongRanger			chr4	56015779	56016196	DEL	417	LinkedSV			2	129145386	129146389	DEL	1003	Merge
chr23	21240251	21240317	DEL	66	LongRanger			chr4	56454950	56455462	DEL	512	LinkedSV			2	129146505	129146851	DEL	346	Merge
chr23	48559440	48559506	DEL	66	LongRanger			chr4	57805541	57805601	DEL	60	LinkedSV			2	129148040	129148709	DEL	669	Merge
chr23	51566664	51566730	DEL	66	LongRanger			chr4	57996094	57997375	DEL	1281	LinkedSV			2	129148040	129155944	DEL	7904	Merge
chr24	26361570	26361636	DEL	66	LongRanger			chr4	58353731	58353802	DEL	71	LinkedSV			2	129499464	129504925	DEL	5461	Merge
chr27	4683026	4683092	DEL	66	LongRanger			chr4	58358544	58359914	DEL	1370	LinkedSV			2	129820964	129821018	DEL	54	Merge
chr28	8300634	8300700	DEL	66	LongRanger			chr4	59022356	59023478	DEL	1122	LinkedSV			2	130266529	130266989	DEL	460	Merge
chr1	88187929	88187996	DEL	67	LongRanger			chr4	59201146	59205657	DEL	4511	LinkedSV			2	130425390	130425872	DEL	482	Merge
chr2	86439832	86439899	DEL	67	LongRanger			chr4	59525509	59526287	DEL	778	LinkedSV			2	130441103	130441287	DEL	184	Merge
chr3	643674	643741	DEL	67	LongRanger			chr4	59746685	59747807	DEL	1122	LinkedSV			2	130563433	130563791	DEL	358	Merge
chr3	1687044	1687111	DEL	67	LongRanger			chr4	59854304	59854447	DEL	143	LinkedSV			2	130570247	130570319	DEL	72	Merge
chr3	96917251	96917318	DEL	67	LongRanger			chr4	60248958	60249706	DEL	748	LinkedSV			2	131303990	131304106	DEL	116	Merge
chr3	106369509	106369576	DEL	67	LongRanger			chr4	62406834	62406988	DEL	154	LinkedSV			2	131855399	131860582	DEL	5183	Merge
chr4	48933681	48933748	DEL	67	LongRanger			chr4	62531378	62542948	DEL	11570	LinkedSV			2	132147393	132147457	DEL	64	Merge
chr4	74486495	74486562	DEL	67	LongRanger			chr4	64504984	64506287	DEL	1303	LinkedSV			2	132295279	132295592	DEL	313	Merge
chr5	55370676	55370743	DEL	67	LongRanger			chr4	64697774	64698457	DEL	683	LinkedSV			2	132552261	132552625	DEL	364	Merge
chr5	99476608	99476675	DEL	67	LongRanger			chr4	64750104	64751095	DEL	991	LinkedSV			2	132552271	132586932	DEL	34661	Merge
chr5	118502857	118502924	DEL	67	LongRanger			chr4	65035562	65036200	DEL	638	LinkedSV			2	132566752	132575033	DEL	8281	Merge
chr6	63436116	63436183	DEL	67	LongRanger			chr4	69754721	69757645	DEL	2924	LinkedSV			2	132586859	132586920	DEL	61	Merge
chr8	16567227	16567294	DEL	67	LongRanger			chr4	70069631	70082759	DEL	13128	LinkedSV			2	132879441	132879548	DEL	107	Merge
chr8	86541392	86541459	DEL	67	LongRanger			chr4	70552143	70552281	DEL	138	LinkedSV			2	133306490	133322940	DEL	16450	Merge
chr9	97610084	97610151	DEL	67	LongRanger			chr4	70751703	70751799	DEL	96	LinkedSV			2	133423335	133423404	DEL	69	Merge
chr10	87203862	87203929	DEL	67	LongRanger			chr4	70993492	70993552	DEL	60	LinkedSV			2	133765840	133765950	DEL	110	Merge
chr11	49397710	49397777	DEL	67	LongRanger			chr4	72891293	72892164	DEL	871	LinkedSV			2	133836890	133837192	DEL	302	Merge
chr11	90270414	90270481	DEL	67	LongRanger			chr4	73715828	73715892	DEL	64	LinkedSV			2	133836845	133837496	DEL	651	Merge
chr11	102596326	102596393	DEL	67	LongRanger			chr4	73812974	73813027	DEL	53	LinkedSV			2	134097518	134098036	DEL	518	Merge
chr12	72269303	72269370	DEL	67	LongRanger			chr4	76651848	76651913	DEL	65	LinkedSV			2	134240271	134240326	DEL	55	Merge
chr13	21957425	21957492	DEL	67	LongRanger			chr4	76768686	76774725	DEL	6039	LinkedSV			2	134365532	134365592	DEL	60	Merge
chr13	26373820	26373887	DEL	67	LongRanger			chr4	77108429	77108900	DEL	471	LinkedSV			2	134395799	134396217	DEL	418	Merge
chr14	60896410	60896477	DEL	67	LongRanger			chr4	81550729	81550827	DEL	98	LinkedSV			2	134608237	134608393	DEL	156	Merge
chr15	21303738	21303805	DEL	67	LongRanger			chr4	83178628	83179796	DEL	1168	LinkedSV			2	135055621	135055715	DEL	94	Merge
chr15	48126330	48126397	DEL	67	LongRanger			chr4	83263493	83264845	DEL	1352	LinkedSV			2	135116941	135117017	DEL	76	Merge
chr16	19305702	19305769	DEL	67	LongRanger			chr4	83955442	83955801	DEL	359	LinkedSV			2	135262646	135262700	DEL	54	Merge
chr16	53644821	53644888	DEL	67	LongRanger			chr4	84147586	84147733	DEL	147	LinkedSV			2	135410591	135410667	DEL	76	Merge
chr17	6257707	6257774	DEL	67	LongRanger			chr4	84360279	84360449	DEL	170	LinkedSV			2	135504667	135504725	DEL	58	Merge
chr18	46321192	46321259	DEL	67	LongRanger			chr4	84598296	84598897	DEL	601	LinkedSV			2	135512146	135512580	DEL	434	Merge
chr20	45191307	45191374	DEL	67	LongRanger			chr4	84992640	84992695	DEL	55	LinkedSV			2	135549235	135560086	DEL	10851	Merge
chr20	52749278	52749345	DEL	67	LongRanger			chr4	85707113	85707334	DEL	221	LinkedSV			2	135589742	135589799	DEL	57	Merge
chr20	61276519	61276586	DEL	67	LongRanger			chr4	86351006	86351317	DEL	311	LinkedSV			2	135658041	135658143	DEL	102	Merge
chr22	38294526	38294593	DEL	67	LongRanger			chr4	86402576	86402690	DEL	114	LinkedSV			2	135686159	135688321	DEL	2162	Merge
chr23	25715895	25715962	DEL	67	LongRanger			chr4	88117475	88117569	DEL	94	LinkedSV			2	135700382	135700437	DEL	55	Merge
chr24	15273574	15273641	DEL	67	LongRanger			chr4	88181759	88184501	DEL	2742	LinkedSV			2	135700642	135700751	DEL	109	Merge
chr24	15779893	15779960	DEL	67	LongRanger			chr4	88256377	88256823	DEL	446	LinkedSV			3	179419	179463	DEL	44	Merge
chr26	13152986	13153053	DEL	67	LongRanger			chr4	88634220	88634540	DEL	320	LinkedSV			3	210121	210357	DEL	236	Merge
chr27	4764626	4764693	DEL	67	LongRanger			chr4	89115826	89115904	DEL	78	LinkedSV			3	643675	643741	DEL	66	Merge
chr27	38248751	38248818	DEL	67	LongRanger			chr4	89399958	89400110	DEL	152	LinkedSV			3	941230	941272	DEL	42	Merge
chr29	2923170	2923237	DEL	67	LongRanger			chr4	89412555	89412611	DEL	56	LinkedSV			3	1132947	1133090	DEL	143	Merge
chrX	24406220	24406287	DEL	67	LongRanger			chr4	89458615	89467196	DEL	8581	LinkedSV			3	1578218	1578265	DEL	47	Merge
chr1	72298	72366	DEL	68	LongRanger			chr4	89668953	89670011	DEL	1058	LinkedSV			3	1687045	1687111	DEL	66	Merge
chr1	101294	101362	DEL	68	LongRanger			chr4	89791147	89791629	DEL	482	LinkedSV			3	1773516	1774246	DEL	730	Merge
chr1	157454900	157454968	DEL	68	LongRanger			chr4	89844484	89851851	DEL	7367	LinkedSV			3	2435665	2436149	DEL	484	Merge
chr2	17733201	17733269	DEL	68	LongRanger			chr4	90700114	90700214	DEL	100	LinkedSV			3	2590534	2590677	DEL	143	Merge
chr3	2599727	2599795	DEL	68	LongRanger			chr4	91777850	91779114	DEL	1264	LinkedSV			3	2599728	2599795	DEL	67	Merge
chr6	26383380	26383448	DEL	68	LongRanger			chr4	92407558	92407612	DEL	54	LinkedSV			3	2615530	2615782	DEL	252	Merge
chr6	91351370	91351438	DEL	68	LongRanger			chr4	92735365	92736873	DEL	1508	LinkedSV			3	2901433	2902626	DEL	1193	Merge
chr7	108650994	108651062	DEL	68	LongRanger			chr4	93002194	93004333	DEL	2139	LinkedSV			3	3123139	3143438	DEL	20299	Merge
chr9	94443720	94443788	DEL	68	LongRanger			chr4	93254821	93255158	DEL	337	LinkedSV			3	3245287	3245350	DEL	63	Merge
chr10	658698	658766	DEL	68	LongRanger			chr4	94200059	94200272	DEL	213	LinkedSV			3	3758081	3758520	DEL	439	Merge
chr11	3515952	3516020	DEL	68	LongRanger			chr4	94734495	94734555	DEL	60	LinkedSV			3	3976102	3976444	DEL	342	Merge
chr12	72187475	72187543	DEL	68	LongRanger			chr4	95229970	95230162	DEL	192	LinkedSV			3	4191395	4191471	DEL	76	Merge
chr12	74637674	74637742	DEL	68	LongRanger			chr4	99756925	99757612	DEL	687	LinkedSV			3	4383660	4384940	DEL	1280	Merge
chr13	42334763	42334831	DEL	68	LongRanger			chr4	99762393	99762515	DEL	122	LinkedSV			3	4559728	4560871	DEL	1143	Merge
chr14	36483090	36483158	DEL	68	LongRanger			chr4	99783060	99783198	DEL	138	LinkedSV			3	4672987	4673297	DEL	310	Merge
chr14	41312267	41312335	DEL	68	LongRanger			chr4	100491928	100492030	DEL	102	LinkedSV			3	4976002	4992237	DEL	16235	Merge
chr15	9419412	9419480	DEL	68	LongRanger			chr4	100524221	100524541	DEL	320	LinkedSV			3	5022457	5022515	DEL	58	Merge
chr15	67731831	67731899	DEL	68	LongRanger			chr4	100683921	100684256	DEL	335	LinkedSV			3	5023377	5026028	DEL	2651	Merge
chr16	48293655	48293723	DEL	68	LongRanger			chr4	101239249	101240459	DEL	1210	LinkedSV			3	5144446	5144537	DEL	91	Merge
chr18	9807	9875	DEL	68	LongRanger			chr4	101245665	101246702	DEL	1037	LinkedSV			3	5291868	5291946	DEL	78	Merge
chr18	36749179	36749247	DEL	68	LongRanger			chr4	101251433	101251488	DEL	55	LinkedSV			3	5494311	5494357	DEL	46	Merge
chr19	28912553	28912621	DEL	68	LongRanger			chr4	104151838	104152171	DEL	333	LinkedSV			3	5509672	5509827	DEL	155	Merge
chr19	44365970	44366038	DEL	68	LongRanger			chr4	105247642	105248831	DEL	1189	LinkedSV			3	5821001	5821505	DEL	504	Merge
chr19	57627273	57627341	DEL	68	LongRanger			chr4	105427827	105428245	DEL	418	LinkedSV			3	6034860	6034992	DEL	132	Merge
chr20	57402340	57402408	DEL	68	LongRanger			chr4	105572572	105572640	DEL	68	LinkedSV			3	6159233	6188092	DEL	28859	Merge
chr22	10118923	10118991	DEL	68	LongRanger			chr4	105592364	105597883	DEL	5519	LinkedSV			3	6730154	6730725	DEL	571	Merge
chr24	3696966	3697034	DEL	68	LongRanger			chr4	105600714	105600876	DEL	162	LinkedSV			3	6897464	6897536	DEL	72	Merge
chr24	10013771	10013839	DEL	68	LongRanger			chr4	105609744	105622137	DEL	12393	LinkedSV			3	7145649	7146018	DEL	369	Merge
chr24	32696786	32696854	DEL	68	LongRanger			chr4	105714834	105715784	DEL	950	LinkedSV			3	7232029	7232104	DEL	75	Merge
chr27	4686421	4686489	DEL	68	LongRanger			chr4	105743594	105743711	DEL	117	LinkedSV			3	7245332	7247164	DEL	1832	Merge
chr28	44706239	44706307	DEL	68	LongRanger			chr4	105977720	105978285	DEL	565	LinkedSV			3	7245552	7246987	DEL	1435	Merge
chr29	6223264	6223332	DEL	68	LongRanger			chr4	106658648	106658751	DEL	103	LinkedSV			3	7273500	7274582	DEL	1082	Merge
chr29	13429330	13429398	DEL	68	LongRanger			chr4	107159210	107159586	DEL	376	LinkedSV			3	7864181	7865472	DEL	1291	Merge
chr29	30322253	30322321	DEL	68	LongRanger			chr4	107195492	107196946	DEL	1454	LinkedSV			3	7929686	7929826	DEL	140	Merge
chr29	49159469	49159537	DEL	68	LongRanger			chr4	107332299	107411377	DEL	79078	LinkedSV			3	7937256	8040845	DEL	103589	Merge
chrX	55380129	55380197	DEL	68	LongRanger			chr4	107719398	107831314	DEL	111916	LinkedSV			3	8037849	8037975	DEL	126	Merge
chr1	135951985	135952054	DEL	69	LongRanger			chr4	107877457	107907158	DEL	29701	LinkedSV			3	8038071	8038936	DEL	865	Merge
chr2	65318	65387	DEL	69	LongRanger			chr4	107984185	107984704	DEL	519	LinkedSV			3	8041103	8043975	DEL	2872	Merge
chr2	31025572	31025641	DEL	69	LongRanger			chr4	108170064	108170127	DEL	63	LinkedSV			3	8044373	8080293	DEL	35920	Merge
chr2	91641818	91641887	DEL	69	LongRanger			chr4	108277767	108291454	DEL	13687	LinkedSV			3	8296280	8300034	DEL	3754	Merge
chr4	145917	145986	DEL	69	LongRanger			chr4	108329754	108330065	DEL	311	LinkedSV			3	8363500	8370550	DEL	7050	Merge
chr4	17962377	17962446	DEL	69	LongRanger			chr4	108331328	108331490	DEL	162	LinkedSV			3	8377005	8387652	DEL	10647	Merge
chr4	118719813	118719882	DEL	69	LongRanger			chr4	108653168	108656465	DEL	3297	LinkedSV			3	8453921	8454803	DEL	882	Merge
chr6	683658	683727	DEL	69	LongRanger			chr4	108728946	108737355	DEL	8409	LinkedSV			3	8557524	8557746	DEL	222	Merge
chr8	74580040	74580109	DEL	69	LongRanger			chr4	108899659	108906704	DEL	7045	LinkedSV			3	8562837	8590849	DEL	28012	Merge
chr8	104949593	104949662	DEL	69	LongRanger			chr4	109036690	109037722	DEL	1032	LinkedSV			3	8580000	8670000	DUP	90000	Merge
chr9	5761855	5761924	DEL	69	LongRanger			chr4	110247368	110247664	DEL	296	LinkedSV			3	8591094	8616662	DEL	25568	Merge
chr9	66942429	66942498	DEL	69	LongRanger			chr4	110484652	110487014	DEL	2362	LinkedSV			3	8662591	8662774	DEL	183	Merge
chr9	101295140	101295209	DEL	69	LongRanger			chr4	110528948	110537351	DEL	8403	LinkedSV			3	8887446	8888709	DEL	1263	Merge
chr10	26632684	26632753	DEL	69	LongRanger			chr4	110568472	110569215	DEL	743	LinkedSV			3	9890536	9890747	DEL	211	Merge
chr10	40349057	40349126	DEL	69	LongRanger			chr4	111165627	111165779	DEL	152	LinkedSV			3	9962593	9963126	DEL	533	Merge
chr11	60793055	60793124	DEL	69	LongRanger			chr4	111419784	111420142	DEL	358	LinkedSV			3	10204885	10205024	DEL	139	Merge
chr12	22058	22127	DEL	69	LongRanger			chr4	111587472	111588433	DEL	961	LinkedSV			3	10221829	10222083	DEL	254	Merge
chr12	77735136	77735205	DEL	69	LongRanger			chr4	111877532	111878994	DEL	1462	LinkedSV			3	10303130	10303181	DEL	51	Merge
chr13	41899005	41899074	DEL	69	LongRanger			chr4	112269618	112269678	DEL	60	LinkedSV			3	10332972	10333033	DEL	61	Merge
chr15	28463360	28463429	DEL	69	LongRanger			chr4	112876069	112876132	DEL	63	LinkedSV			3	10334332	10334692	DEL	360	Merge
chr15	44790239	44790308	DEL	69	LongRanger			chr4	113181797	113181857	DEL	60	LinkedSV			3	10377238	10377295	DEL	57	Merge
chr17	32882885	32882954	DEL	69	LongRanger			chr4	113788982	113789657	DEL	675	LinkedSV			3	10756127	10756394	DEL	267	Merge
chr17	46573711	46573780	DEL	69	LongRanger			chr4	114096533	114096621	DEL	88	LinkedSV			3	11026126	11026494	DEL	368	Merge
chr19	11714443	11714512	DEL	69	LongRanger			chr4	114537327	114538603	DEL	1276	LinkedSV			3	11105277	11111302	DEL	6025	Merge
chr19	34221081	34221150	DEL	69	LongRanger			chr4	115079812	115079866	DEL	54	LinkedSV			3	11148961	11149007	DEL	46	Merge
chr20	63868369	63868438	DEL	69	LongRanger			chr4	115386590	115392502	DEL	5912	LinkedSV			3	11153499	11154568	DEL	1069	Merge
chr21	69084454	69084523	DEL	69	LongRanger			chr4	115403182	115403723	DEL	541	LinkedSV			3	11176894	11177599	DEL	705	Merge
chr23	33237693	33237762	DEL	69	LongRanger			chr4	115498938	115499083	DEL	145	LinkedSV			3	11399529	11402855	DEL	3326	Merge
chr25	35693302	35693371	DEL	69	LongRanger			chr4	115542045	115542136	DEL	91	LinkedSV			3	11500503	11503344	DEL	2841	Merge
chr26	25472689	25472758	DEL	69	LongRanger			chr4	116129205	116129267	DEL	62	LinkedSV			3	11585143	11587666	DEL	2523	Merge
chr26	25756009	25756078	DEL	69	LongRanger			chr4	116186211	116189254	DEL	3043	LinkedSV			3	11603708	11603773	DEL	65	Merge
chr26	29497975	29498044	DEL	69	LongRanger			chr4	116312795	116313025	DEL	230	LinkedSV			3	11665654	11671426	DEL	5772	Merge
chr27	19582817	19582886	DEL	69	LongRanger			chr4	116552989	116553065	DEL	76	LinkedSV			3	11797915	11800697	DEL	2782	Merge
chr29	26449201	26449270	DEL	69	LongRanger			chr4	116923791	116924202	DEL	411	LinkedSV			3	11808147	11809228	DEL	1081	Merge
chr1	47339327	47339397	DEL	70	LongRanger			chr4	117019379	117025120	DEL	5741	LinkedSV			3	11853753	11963677	DUP	109924	Merge
chr2	119110852	119110922	DEL	70	LongRanger			chr4	117186953	117187094	DEL	141	LinkedSV			3	11966271	12098214	DUP	131943	Merge
chr4	77158166	77158236	DEL	70	LongRanger			chr4	117219616	117219915	DEL	299	LinkedSV			3	12020000	12200000	DEL	180000	Merge
chr4	119027304	119027374	DEL	70	LongRanger			chr4	117320227	117320386	DEL	159	LinkedSV			3	12554619	12561963	DEL	7344	Merge
chr5	101760573	101760643	DEL	70	LongRanger			chr4	117610929	117610998	DEL	69	LinkedSV			3	12878010	12878469	DEL	459	Merge
chr6	89907851	89907921	DEL	70	LongRanger			chr4	117767370	117767529	DEL	159	LinkedSV			3	13190365	13190611	DEL	246	Merge
chr7	53970024	53970094	DEL	70	LongRanger			chr4	118814303	118814372	DEL	69	LinkedSV			3	13266924	13267546	DEL	622	Merge
chr10	36548	36618	DEL	70	LongRanger			chr4	118925037	118933239	DEL	8202	LinkedSV			3	13273231	13275455	DEL	2224	Merge
chr10	41461	41531	DEL	70	LongRanger			chr4	118925044	118933233	DEL	8189	LinkedSV			3	13279437	13280889	DEL	1452	Merge
chr10	96020973	96021043	DEL	70	LongRanger			chr4	119023712	119023767	DEL	55	LinkedSV			3	13300759	13301218	DEL	459	Merge
chr10	103016997	103017067	DEL	70	LongRanger			chr4	119024012	119024067	DEL	55	LinkedSV			3	13308528	13309843	DEL	1315	Merge
chr11	1555492	1555562	DEL	70	LongRanger			chr4	119077401	119077482	DEL	81	LinkedSV			3	13311260	13311977	DEL	717	Merge
chr11	47758000	47758070	DEL	70	LongRanger			chr4	119577945	119578078	DEL	133	LinkedSV			3	13334917	13336100	DEL	1183	Merge
chr11	83332500	83332570	DEL	70	LongRanger			chr5	2850	21713	DEL	18863	LinkedSV			3	13343794	13345981	DEL	2187	Merge
chr11	102321047	102321117	DEL	70	LongRanger			chr5	109253	111694	DEL	2441	LinkedSV			3	13355501	13357646	DEL	2145	Merge
chr13	29933059	29933129	DEL	70	LongRanger			chr5	109341	112184	DEL	2843	LinkedSV			3	13362242	13367098	DEL	4856	Merge
chr14	59449124	59449194	DEL	70	LongRanger			chr5	520035	522938	DEL	2903	LinkedSV			3	13370728	13370796	DEL	68	Merge
chr17	5403473	5403543	DEL	70	LongRanger			chr5	657075	657877	DEL	802	LinkedSV			3	13382375	13382489	DEL	114	Merge
chr17	18425069	18425139	DEL	70	LongRanger			chr5	732320	740725	DEL	8405	LinkedSV			3	13415052	13454085	DEL	39033	Merge
chr17	23643401	23643471	DEL	70	LongRanger			chr5	761581	762524	DEL	943	LinkedSV			3	13449744	13453252	DEL	3508	Merge
chr17	67992993	67993063	DEL	70	LongRanger			chr5	810411	810554	DEL	143	LinkedSV			3	13494349	13494535	DEL	186	Merge
chr18	5035828	5035898	DEL	70	LongRanger			chr5	955018	955070	DEL	52	LinkedSV			3	13507611	13508214	DEL	603	Merge
chr18	32601437	32601507	DEL	70	LongRanger			chr5	1203266	1203309	DEL	43	LinkedSV			3	14173235	14173344	DEL	109	Merge
chr21	49585585	49585655	DEL	70	LongRanger			chr5	1473612	1474062	DEL	450	LinkedSV			3	14215325	14216398	DEL	1073	Merge
chr22	1703744	1703814	DEL	70	LongRanger			chr5	2166060	2167382	DEL	1322	LinkedSV			3	14406553	14406610	DEL	57	Merge
chr23	26101758	26101828	DEL	70	LongRanger			chr5	2692444	2692931	DEL	487	LinkedSV			3	14486725	14493629	DEL	6904	Merge
chr23	30673349	30673419	DEL	70	LongRanger			chr5	2895096	2896393	DEL	1297	LinkedSV			3	15394098	15395111	DEL	1013	Merge
chr23	48805953	48806023	DEL	70	LongRanger			chr5	3075385	3075560	DEL	175	LinkedSV			3	15613738	15615857	DEL	2119	Merge
chr23	49910142	49910212	DEL	70	LongRanger			chr5	3120437	3120976	DEL	539	LinkedSV			3	15749437	15749510	DEL	73	Merge
chr27	17723410	17723480	DEL	70	LongRanger			chr5	3380219	3389461	DEL	9242	LinkedSV			3	16935409	16935704	DEL	295	Merge
chr27	21201763	21201833	DEL	70	LongRanger			chr5	3770827	3771283	DEL	456	LinkedSV			3	17253653	17255005	DEL	1352	Merge
chr28	21531457	21531527	DEL	70	LongRanger			chr5	3985650	3987938	DEL	2288	LinkedSV			3	17408543	17410994	DEL	2451	Merge
chr29	27537147	27537217	DEL	70	LongRanger			chr5	4023947	4028733	DEL	4786	LinkedSV			3	17510365	17510523	DEL	158	Merge
chrX	14342163	14342233	DEL	70	LongRanger			chr5	4185070	4185142	DEL	72	LinkedSV			3	17958477	17959401	DEL	924	Merge
chr1	61570128	61570199	DEL	71	LongRanger			chr5	4413072	4415309	DEL	2237	LinkedSV			3	17982525	17983387	DEL	862	Merge
chr5	89602602	89602673	DEL	71	LongRanger			chr5	4421328	4422563	DEL	1235	LinkedSV			3	18070935	18070998	DEL	63	Merge
chr5	104858518	104858589	DEL	71	LongRanger			chr5	4552351	4552793	DEL	442	LinkedSV			3	18148408	18151166	DEL	2758	Merge
chr6	115585407	115585478	DEL	71	LongRanger			chr5	5520911	5520974	DEL	63	LinkedSV			3	18249197	18251398	DEL	2201	Merge
chr8	109192015	109192086	DEL	71	LongRanger			chr5	6241771	6241833	DEL	62	LinkedSV			3	18289256	18289819	DEL	563	Merge
chr11	50203	50274	DEL	71	LongRanger			chr5	6752776	6752832	DEL	56	LinkedSV			3	18322648	18322755	DEL	107	Merge
chr12	69639526	69639597	DEL	71	LongRanger			chr5	7167774	7168058	DEL	284	LinkedSV			3	18326115	18326414	DEL	299	Merge
chr12	70083771	70083842	DEL	71	LongRanger			chr5	7723773	7723853	DEL	80	LinkedSV			3	18383656	18386988	DEL	3332	Merge
chr13	33571990	33572061	DEL	71	LongRanger			chr5	7830134	7830918	DEL	784	LinkedSV			3	18506131	18506480	DEL	349	Merge
chr13	48664909	48664980	DEL	71	LongRanger			chr5	7986902	7987055	DEL	153	LinkedSV			3	19052490	19053070	DEL	580	Merge
chr13	69268206	69268277	DEL	71	LongRanger			chr5	8051619	8052180	DEL	561	LinkedSV			3	19214306	19215293	DEL	987	Merge
chr14	48339114	48339185	DEL	71	LongRanger			chr5	8920957	8921010	DEL	53	LinkedSV			3	19644389	19644862	DEL	473	Merge
chr15	67179263	67179334	DEL	71	LongRanger			chr5	9099949	9102675	DEL	2726	LinkedSV			3	20339945	20350495	DEL	10550	Merge
chr19	40233735	40233806	DEL	71	LongRanger			chr5	9778972	9779253	DEL	281	LinkedSV			3	20947257	20956551	DEL	9294	Merge
chr20	38645430	38645501	DEL	71	LongRanger			chr5	10071227	10071922	DEL	695	LinkedSV			3	20990000	21050000	DUP	60000	Merge
chr22	59447879	59447950	DEL	71	LongRanger			chr5	10087045	10087135	DEL	90	LinkedSV			3	21027140	21027486	DEL	346	Merge
chr23	25587285	25587356	DEL	71	LongRanger			chr5	10207544	10219970	DEL	12426	LinkedSV			3	21050000	21110000	DUP	60000	Merge
chr24	26627513	26627584	DEL	71	LongRanger			chr5	10238244	10238640	DEL	396	LinkedSV			3	21308964	21310294	DEL	1330	Merge
chr27	425677	425748	DEL	71	LongRanger			chr5	10513218	10513665	DEL	447	LinkedSV			3	21310859	21310970	DEL	111	Merge
chr27	40209613	40209684	DEL	71	LongRanger			chr5	10607842	10608003	DEL	161	LinkedSV			3	21334796	21335104	DEL	308	Merge
chrX	61977244	61977315	DEL	71	LongRanger			chr5	11046951	11048091	DEL	1140	LinkedSV			3	22301295	22303434	DEL	2139	Merge
chrX	109221959	109222030	DEL	71	LongRanger			chr5	11229198	11229289	DEL	91	LinkedSV			3	22304573	22307590	DEL	3017	Merge
chr1	286824	286896	DEL	72	LongRanger			chr5	11313982	11314286	DEL	304	LinkedSV			3	22684802	22692941	DEL	8139	Merge
chr1	90279412	90279484	DEL	72	LongRanger			chr5	11559302	11559883	DEL	581	LinkedSV			3	22802820	22802963	DEL	143	Merge
chr1	104946905	104946977	DEL	72	LongRanger			chr5	11567561	11568621	DEL	1060	LinkedSV			3	22803950	22804455	DEL	505	Merge
chr1	114548485	114548557	DEL	72	LongRanger			chr5	11607496	11608236	DEL	740	LinkedSV			3	22886594	22886649	DEL	55	Merge
chr1	157116158	157116230	DEL	72	LongRanger			chr5	12216173	12216695	DEL	522	LinkedSV			3	23799828	23800035	DEL	207	Merge
chr2	74648044	74648116	DEL	72	LongRanger			chr5	12359115	12359169	DEL	54	LinkedSV			3	23799829	23800256	DEL	427	Merge
chr3	60012913	60012985	DEL	72	LongRanger			chr5	12720438	12722806	DEL	2368	LinkedSV			3	24507615	24507812	DEL	197	Merge
chr4	143760	143832	DEL	72	LongRanger			chr5	12898691	12905391	DEL	6700	LinkedSV			3	24635536	24636152	DEL	616	Merge
chr4	58353731	58353803	DEL	72	LongRanger			chr5	12955535	12955650	DEL	115	LinkedSV			3	24660591	24660777	DEL	186	Merge
chr5	4185070	4185142	DEL	72	LongRanger			chr5	12978593	12978667	DEL	74	LinkedSV			3	24758458	24758601	DEL	143	Merge
chr5	17216500	17216572	DEL	72	LongRanger			chr5	13006217	13008315	DEL	2098	LinkedSV			3	24877695	24877789	DEL	94	Merge
chr5	79544875	79544947	DEL	72	LongRanger			chr5	13164550	13165126	DEL	576	LinkedSV			3	25075258	25075381	DEL	123	Merge
chr7	86335884	86335956	DEL	72	LongRanger			chr5	13205921	13206292	DEL	371	LinkedSV			3	25593727	25611517	DEL	17790	Merge
chr8	27106351	27106423	DEL	72	LongRanger			chr5	13435093	13435386	DEL	293	LinkedSV			3	25928217	25928505	DEL	288	Merge
chr8	76876125	76876197	DEL	72	LongRanger			chr5	13443712	13444666	DEL	954	LinkedSV			3	25967572	25967715	DEL	143	Merge
chr9	33275096	33275168	DEL	72	LongRanger			chr5	13557216	13566180	DEL	8964	LinkedSV			3	26114503	26114546	DEL	43	Merge
chr9	39612328	39612400	DEL	72	LongRanger			chr5	14141610	14141724	DEL	114	LinkedSV			3	26190550	26190854	DEL	304	Merge
chr9	46938959	46939031	DEL	72	LongRanger			chr5	14595554	14595795	DEL	241	LinkedSV			3	26357705	26358802	DEL	1097	Merge
chr10	93772505	93772577	DEL	72	LongRanger			chr5	15682721	15685998	DEL	3277	LinkedSV			3	26538066	26538201	DEL	135	Merge
chr12	27998658	27998730	DEL	72	LongRanger			chr5	15875358	15875447	DEL	89	LinkedSV			3	26716328	26716897	DEL	569	Merge
chr12	29336249	29336321	DEL	72	LongRanger			chr5	16223591	16224793	DEL	1202	LinkedSV			3	26752807	26752885	DEL	78	Merge
chr15	6282918	6282990	DEL	72	LongRanger			chr5	16371201	16371256	DEL	55	LinkedSV			3	26790170	26790220	DEL	50	Merge
chr15	7313219	7313291	DEL	72	LongRanger			chr5	16446309	16446407	DEL	98	LinkedSV			3	27703319	27703473	DEL	154	Merge
chr15	49055882	49055954	DEL	72	LongRanger			chr5	16473218	16473736	DEL	518	LinkedSV			3	27737356	27738158	DEL	802	Merge
chr16	59051383	59051455	DEL	72	LongRanger			chr5	17064314	17065257	DEL	943	LinkedSV			3	28312112	28312453	DEL	341	Merge
chr17	23252498	23252570	DEL	72	LongRanger			chr5	17167457	17168222	DEL	765	LinkedSV			3	28547237	28549220	DEL	1983	Merge
chr17	46608250	46608322	DEL	72	LongRanger			chr5	17216500	17216572	DEL	72	LinkedSV			3	28579338	28586362	DEL	7024	Merge
chr20	12878024	12878096	DEL	72	LongRanger			chr5	17390433	17390603	DEL	170	LinkedSV			3	28606651	28607289	DEL	638	Merge
chr20	46642420	46642492	DEL	72	LongRanger			chr5	17602636	17603486	DEL	850	LinkedSV			3	29301881	29302550	DEL	669	Merge
chr20	63321513	63321585	DEL	72	LongRanger			chr5	19371718	19371809	DEL	91	LinkedSV			3	29520088	29536499	DEL	16411	Merge
chr24	11748632	11748704	DEL	72	LongRanger			chr5	19564467	19564548	DEL	81	LinkedSV			3	29849000	29857031	DEL	8031	Merge
chr24	21944864	21944936	DEL	72	LongRanger			chr5	20075822	20076769	DEL	947	LinkedSV			3	30669747	30678796	DEL	9049	Merge
chr24	39063485	39063557	DEL	72	LongRanger			chr5	20453735	20462304	DEL	8569	LinkedSV			3	31060440	31061392	DEL	952	Merge
chr26	12301017	12301089	DEL	72	LongRanger			chr5	20575143	20575338	DEL	195	LinkedSV			3	31553941	31554154	DEL	213	Merge
chr27	36083262	36083334	DEL	72	LongRanger			chr5	22470766	22474361	DEL	3595	LinkedSV			3	31669227	31670420	DEL	1193	Merge
chr28	17465619	17465691	DEL	72	LongRanger			chr5	22640673	22641019	DEL	346	LinkedSV			3	32024163	32024244	DEL	81	Merge
chr29	14612980	14613052	DEL	72	LongRanger			chr5	24682138	24682194	DEL	56	LinkedSV			3	32043838	32045428	DEL	1590	Merge
chrX	28299526	28299598	DEL	72	LongRanger			chr5	24741836	24742280	DEL	444	LinkedSV			3	32092999	32093199	DEL	200	Merge
chr1	91720747	91720820	DEL	73	LongRanger			chr5	25216348	25216439	DEL	91	LinkedSV			3	32256666	32265297	DEL	8631	Merge
chr2	130570246	130570319	DEL	73	LongRanger			chr5	26379820	26380104	DEL	284	LinkedSV			3	34017686	34021734	DEL	4048	Merge
chr3	6897463	6897536	DEL	73	LongRanger			chr5	26541479	26547335	DEL	5856	LinkedSV			3	34173807	34173852	DEL	45	Merge
chr3	35069143	35069216	DEL	73	LongRanger			chr5	27579379	27579504	DEL	125	LinkedSV			3	34182310	34189557	DEL	7247	Merge
chr4	111218928	111219001	DEL	73	LongRanger			chr5	28535027	28535259	DEL	232	LinkedSV			3	35069144	35069216	DEL	72	Merge
chr5	43866737	43866810	DEL	73	LongRanger			chr5	28831339	28836496	DEL	5157	LinkedSV			3	35693132	35693578	DEL	446	Merge
chr5	57713602	57713675	DEL	73	LongRanger			chr5	28958370	28958514	DEL	144	LinkedSV			3	36301546	36303576	DEL	2030	Merge
chr5	73666945	73667018	DEL	73	LongRanger			chr5	29051528	29051592	DEL	64	LinkedSV			3	36532911	36532958	DEL	47	Merge
chr7	109751967	109752040	DEL	73	LongRanger			chr5	30007688	30007900	DEL	212	LinkedSV			3	36598889	36599650	DEL	761	Merge
chr10	23721286	23721359	DEL	73	LongRanger			chr5	30549241	30556304	DEL	7063	LinkedSV			3	36781729	36781905	DEL	176	Merge
chr11	61001825	61001898	DEL	73	LongRanger			chr5	31631631	31632726	DEL	1095	LinkedSV			3	36817520	36819943	DEL	2423	Merge
chr14	78024266	78024339	DEL	73	LongRanger			chr5	31640844	31641031	DEL	187	LinkedSV			3	36965209	37000024	DEL	34815	Merge
chr15	34378604	34378677	DEL	73	LongRanger			chr5	32738728	32739105	DEL	377	LinkedSV			3	37142337	37142378	DEL	41	Merge
chr17	26836820	26836893	DEL	73	LongRanger			chr5	33888337	33893858	DEL	5521	LinkedSV			3	37197253	37197755	DEL	502	Merge
chr25	10003888	10003961	DEL	73	LongRanger			chr5	34032879	34033150	DEL	271	LinkedSV			3	37527467	37527547	DEL	80	Merge
chr28	24215204	24215277	DEL	73	LongRanger			chr5	34440412	34440733	DEL	321	LinkedSV			3	37615999	37616619	DEL	620	Merge
chr29	18872218	18872291	DEL	73	LongRanger			chr5	34697210	34697936	DEL	726	LinkedSV			3	37684808	37689394	DEL	4586	Merge
chrX	23080822	23080895	DEL	73	LongRanger			chr5	35220642	35221664	DEL	1022	LinkedSV			3	37745714	37746207	DEL	493	Merge
chrX	63746773	63746846	DEL	73	LongRanger			chr5	35433046	35433300	DEL	254	LinkedSV			3	37805978	37807574	DEL	1596	Merge
chr1	14678046	14678120	DEL	74	LongRanger			chr5	35886577	35886672	DEL	95	LinkedSV			3	38074619	38074663	DEL	44	Merge
chr3	15749436	15749510	DEL	74	LongRanger			chr5	36166319	36166475	DEL	156	LinkedSV			3	38397005	38397145	DEL	140	Merge
chr4	2889807	2889881	DEL	74	LongRanger			chr5	36304280	36304501	DEL	221	LinkedSV			3	38814697	38815921	DEL	1224	Merge
chr5	12978593	12978667	DEL	74	LongRanger			chr5	36447009	36447562	DEL	553	LinkedSV			3	38837277	38837361	DEL	84	Merge
chr9	7306160	7306234	DEL	74	LongRanger			chr5	36758214	36759333	DEL	1119	LinkedSV			3	39043606	39044578	DEL	972	Merge
chr9	27023427	27023501	DEL	74	LongRanger			chr5	37162049	37162224	DEL	175	LinkedSV			3	39076132	39076645	DEL	513	Merge
chr9	54641994	54642068	DEL	74	LongRanger			chr5	37891284	37891432	DEL	148	LinkedSV			3	39211595	39213448	DEL	1853	Merge
chr9	95082920	95082994	DEL	74	LongRanger			chr5	38376365	38376432	DEL	67	LinkedSV			3	39983879	39984163	DEL	284	Merge
chr13	27583328	27583402	DEL	74	LongRanger			chr5	38752321	38753458	DEL	1137	LinkedSV			3	40358845	40358887	DEL	42	Merge
chr15	740080	740154	DEL	74	LongRanger			chr5	38985229	38986272	DEL	1043	LinkedSV			3	40850587	40850663	DEL	76	Merge
chr17	31023066	31023140	DEL	74	LongRanger			chr5	39262718	39263046	DEL	328	LinkedSV			3	41030146	41030736	DEL	590	Merge
chr18	62109634	62109708	DEL	74	LongRanger			chr5	39275782	39275979	DEL	197	LinkedSV			3	41051914	41052230	DEL	316	Merge
chr24	61941695	61941769	DEL	74	LongRanger			chr5	39281491	39281620	DEL	129	LinkedSV			3	41285458	41286240	DEL	782	Merge
chr29	5883029	5883103	DEL	74	LongRanger			chr5	39285596	39285652	DEL	56	LinkedSV			3	41448131	41448179	DEL	48	Merge
chr29	12391717	12391791	DEL	74	LongRanger			chr5	39474652	39474746	DEL	94	LinkedSV			3	41761371	41761549	DEL	178	Merge
chr29	39156290	39156364	DEL	74	LongRanger			chr5	40318267	40318542	DEL	275	LinkedSV			3	42252741	42252999	DEL	258	Merge
chr1	53823772	53823847	DEL	75	LongRanger			chr5	40484848	40486149	DEL	1301	LinkedSV			3	42318928	42319645	DEL	717	Merge
chr2	117515857	117515932	DEL	75	LongRanger			chr5	41298421	41298572	DEL	151	LinkedSV			3	43052841	43052904	DEL	63	Merge
chr3	51754104	51754179	DEL	75	LongRanger			chr5	41315438	41315646	DEL	208	LinkedSV			3	43225367	43225510	DEL	143	Merge
chr3	60561860	60561935	DEL	75	LongRanger			chr5	41934908	41936143	DEL	1235	LinkedSV			3	43632604	43632668	DEL	64	Merge
chr4	11297224	11297299	DEL	75	LongRanger			chr5	42022775	42022843	DEL	68	LinkedSV			3	43925475	43925728	DEL	253	Merge
chr6	16900991	16901066	DEL	75	LongRanger			chr5	42063675	42072057	DEL	8382	LinkedSV			3	44009562	44010544	DEL	982	Merge
chr6	44822959	44823034	DEL	75	LongRanger			chr5	43050806	43050882	DEL	76	LinkedSV			3	44170963	44171015	DEL	52	Merge
chr6	47850082	47850157	DEL	75	LongRanger			chr5	43176612	43218687	DEL	42075	LinkedSV			3	44188414	44188583	DEL	169	Merge
chr7	39247710	39247785	DEL	75	LongRanger			chr5	43553552	43553828	DEL	276	LinkedSV			3	44269194	44269276	DEL	82	Merge
chr8	37473881	37473956	DEL	75	LongRanger			chr5	44064143	44065820	DEL	1677	LinkedSV			3	44320740	44320784	DEL	44	Merge
chr8	42596075	42596150	DEL	75	LongRanger			chr5	44411401	44412695	DEL	1294	LinkedSV			3	44644786	44644838	DEL	52	Merge
chr8	112389386	112389461	DEL	75	LongRanger			chr5	45029891	45029970	DEL	79	LinkedSV			3	45070427	45070473	DEL	46	Merge
chr9	86018576	86018651	DEL	75	LongRanger			chr5	45459362	45459425	DEL	63	LinkedSV			3	45834437	45835898	DEL	1461	Merge
chr11	13188272	13188347	DEL	75	LongRanger			chr5	47208662	47208743	DEL	81	LinkedSV			3	46163917	46164110	DEL	193	Merge
chr11	34008499	34008574	DEL	75	LongRanger			chr5	47283310	47284651	DEL	1341	LinkedSV			3	46313518	46313692	DEL	174	Merge
chr11	47145723	47145798	DEL	75	LongRanger			chr5	48484475	48485194	DEL	719	LinkedSV			3	46373345	46374077	DEL	732	Merge
chr11	104545216	104545291	DEL	75	LongRanger			chr5	48635029	48635095	DEL	66	LinkedSV			3	46393543	46393791	DEL	248	Merge
chr12	5690287	5690362	DEL	75	LongRanger			chr5	48939411	48939473	DEL	62	LinkedSV			3	46410463	46410518	DEL	55	Merge
chr12	61012389	61012464	DEL	75	LongRanger			chr5	50112586	50112834	DEL	248	LinkedSV			3	46630666	46631081	DEL	415	Merge
chr13	11174247	11174322	DEL	75	LongRanger			chr5	50243055	50243819	DEL	764	LinkedSV			3	46781830	46790279	DEL	8449	Merge
chr14	48184407	48184482	DEL	75	LongRanger			chr5	51481523	51481644	DEL	121	LinkedSV			3	46886493	46896357	DEL	9864	Merge
chr15	47418319	47418394	DEL	75	LongRanger			chr5	51587874	51587933	DEL	59	LinkedSV			3	47169292	47170125	DEL	833	Merge
chr17	22826611	22826686	DEL	75	LongRanger			chr5	51908248	51913783	DEL	5535	LinkedSV			3	47243162	47243534	DEL	372	Merge
chr24	60284480	60284555	DEL	75	LongRanger			chr5	52012741	52012818	DEL	77	LinkedSV			3	47726360	47727711	DEL	1351	Merge
chr25	26589452	26589527	DEL	75	LongRanger			chr5	52813612	52818270	DEL	4658	LinkedSV			3	47783686	47784168	DEL	482	Merge
chr25	29931972	29932047	DEL	75	LongRanger			chr5	53450997	53451199	DEL	202	LinkedSV			3	48825195	48825347	DEL	152	Merge
chr26	18813149	18813224	DEL	75	LongRanger			chr5	53499392	53499453	DEL	61	LinkedSV			3	49087918	49090086	DEL	2168	Merge
chr1	62056502	62056578	DEL	76	LongRanger			chr5	54007109	54007244	DEL	135	LinkedSV			3	49535312	49536608	DEL	1296	Merge
chr1	118518328	118518404	DEL	76	LongRanger			chr5	54954145	54954197	DEL	52	LinkedSV			3	49821325	49821439	DEL	114	Merge
chr3	7232028	7232104	DEL	76	LongRanger			chr5	55369470	55369522	DEL	52	LinkedSV			3	50003817	50031424	DEL	27607	Merge
chr3	66071523	66071599	DEL	76	LongRanger			chr5	57163812	57164951	DEL	1139	LinkedSV			3	50807755	50807911	DEL	156	Merge
chr4	77640	77716	DEL	76	LongRanger			chr5	57611405	57611553	DEL	148	LinkedSV			3	50817525	50817577	DEL	52	Merge
chr4	3651004	3651080	DEL	76	LongRanger			chr5	57687230	57687856	DEL	626	LinkedSV			3	51021474	51021542	DEL	68	Merge
chr4	116552989	116553065	DEL	76	LongRanger			chr5	57713602	57713675	DEL	73	LinkedSV			3	51332800	51332884	DEL	84	Merge
chr5	97025355	97025431	DEL	76	LongRanger			chr5	58225827	58226263	DEL	436	LinkedSV			3	51568136	51569740	DEL	1604	Merge
chr6	888844	888920	DEL	76	LongRanger			chr5	58397894	58398272	DEL	378	LinkedSV			3	51754105	51754179	DEL	74	Merge
chr7	30045826	30045902	DEL	76	LongRanger			chr5	58793463	58795095	DEL	1632	LinkedSV			3	52661376	52661517	DEL	141	Merge
chr9	46625970	46626046	DEL	76	LongRanger			chr5	60444121	60445619	DEL	1498	LinkedSV			3	53060314	53060449	DEL	135	Merge
chr9	47187751	47187827	DEL	76	LongRanger			chr5	60914831	60918968	DEL	4137	LinkedSV			3	53837838	53838539	DEL	701	Merge
chr9	90384646	90384722	DEL	76	LongRanger			chr5	62520572	62524554	DEL	3982	LinkedSV			3	53841593	53841989	DEL	396	Merge
chr11	3046794	3046870	DEL	76	LongRanger			chr5	64765253	64765640	DEL	387	LinkedSV			3	53896030	53897316	DEL	1286	Merge
chr12	518721	518797	DEL	76	LongRanger			chr5	65431025	65431679	DEL	654	LinkedSV			3	53911218	53911275	DEL	57	Merge
chr12	542802	542878	DEL	76	LongRanger			chr5	65634503	65634567	DEL	64	LinkedSV			3	53962691	53971239	DEL	8548	Merge
chr13	38961748	38961824	DEL	76	LongRanger			chr5	66002343	66003643	DEL	1300	LinkedSV			3	54001791	54002157	DEL	366	Merge
chr15	37045193	37045269	DEL	76	LongRanger			chr5	66082420	66082477	DEL	57	LinkedSV			3	54096224	54096796	DEL	572	Merge
chr15	77704300	77704376	DEL	76	LongRanger			chr5	66303673	66307707	DEL	4034	LinkedSV			3	54118310	54118568	DEL	258	Merge
chr15	82065391	82065467	DEL	76	LongRanger			chr5	67105008	67105080	DEL	72	LinkedSV			3	54119140	54119513	DEL	373	Merge
chr16	21546621	21546697	DEL	76	LongRanger			chr5	67105083	67105173	DEL	90	LinkedSV			3	54342228	54875433	DUP	533205	Merge
chr16	25442060	25442136	DEL	76	LongRanger			chr5	68630055	68639020	DEL	8965	LinkedSV			3	54444690	54460501	DEL	15811	Merge
chr17	23821158	23821234	DEL	76	LongRanger			chr5	69664127	69664192	DEL	65	LinkedSV			3	54582256	54582624	DEL	368	Merge
chr19	41215132	41215208	DEL	76	LongRanger			chr5	70696922	70697269	DEL	347	LinkedSV			3	54590876	54624210	DEL	33334	Merge
chr23	45446521	45446597	DEL	76	LongRanger			chr5	71730696	71731485	DEL	789	LinkedSV			3	54651046	54652353	DEL	1307	Merge
chr26	4002425	4002501	DEL	76	LongRanger			chr5	72609598	72609959	DEL	361	LinkedSV			3	54764034	54764089	DEL	55	Merge
chr29	5756296	5756372	DEL	76	LongRanger			chr5	72751392	72751509	DEL	117	LinkedSV			3	54872641	54874163	DEL	1522	Merge
chrX	5855701	5855777	DEL	76	LongRanger			chr5	72912852	72921419	DEL	8567	LinkedSV			3	55117385	55118877	DEL	1492	Merge
chrX	137655218	137655294	DEL	76	LongRanger			chr5	72947635	72947689	DEL	54	LinkedSV			3	55161877	55162390	DEL	513	Merge
chr1	26948771	26948848	DEL	77	LongRanger			chr5	73125058	73125130	DEL	72	LinkedSV			3	55545295	55545526	DEL	231	Merge
chr1	108576851	108576928	DEL	77	LongRanger			chr5	73222014	73222140	DEL	126	LinkedSV			3	55733204	55738717	DEL	5513	Merge
chr2	260767	260844	DEL	77	LongRanger			chr5	73666945	73667018	DEL	73	LinkedSV			3	55743897	55745070	DEL	1173	Merge
chr3	4191394	4191471	DEL	77	LongRanger			chr5	74820172	74821278	DEL	1106	LinkedSV			3	56374851	56383287	DEL	8436	Merge
chr3	40850586	40850663	DEL	77	LongRanger			chr5	75404076	75405121	DEL	1045	LinkedSV			3	56475191	56475925	DEL	734	Merge
chr6	75060205	75060282	DEL	77	LongRanger			chr5	75406134	75407276	DEL	1142	LinkedSV			3	57199811	57200813	DEL	1002	Merge
chr6	89790783	89790860	DEL	77	LongRanger			chr5	75686688	75686844	DEL	156	LinkedSV			3	57299473	57302508	DEL	3035	Merge
chr6	117189090	117189167	DEL	77	LongRanger			chr5	76050098	76052297	DEL	2199	LinkedSV			3	57302653	57314233	DEL	11580	Merge
chr7	15805608	15805685	DEL	77	LongRanger			chr5	76057098	76063000	DEL	5902	LinkedSV			3	58543798	58544056	DEL	258	Merge
chr8	82124196	82124273	DEL	77	LongRanger			chr5	76057304	76062992	DEL	5688	LinkedSV			3	60002447	60002509	DEL	62	Merge
chr9	84213814	84213891	DEL	77	LongRanger			chr5	76460580	76460932	DEL	352	LinkedSV			3	60012914	60012985	DEL	71	Merge
chr11	3004120	3004197	DEL	77	LongRanger			chr5	76606943	76607657	DEL	714	LinkedSV			3	60241751	60241815	DEL	64	Merge
chr12	72219539	72219616	DEL	77	LongRanger			chr5	76640855	76640910	DEL	55	LinkedSV			3	60372442	60372566	DEL	124	Merge
chr13	7471291	7471368	DEL	77	LongRanger			chr5	76740479	76740619	DEL	140	LinkedSV			3	60561861	60561935	DEL	74	Merge
chr16	3086959	3087036	DEL	77	LongRanger			chr5	77040087	77040290	DEL	203	LinkedSV			3	60717253	60717386	DEL	133	Merge
chr16	15826974	15827051	DEL	77	LongRanger			chr5	77851683	77851736	DEL	53	LinkedSV			3	60824395	60825470	DEL	1075	Merge
chr16	35038372	35038449	DEL	77	LongRanger			chr5	78034256	78036389	DEL	2133	LinkedSV			3	61329094	61329214	DEL	120	Merge
chr16	46614861	46614938	DEL	77	LongRanger			chr5	78561371	78561433	DEL	62	LinkedSV			3	61717792	61717846	DEL	54	Merge
chr17	41046294	41046371	DEL	77	LongRanger			chr5	78758854	78767930	DEL	9076	LinkedSV			3	61724233	61724288	DEL	55	Merge
chr22	1677603	1677680	DEL	77	LongRanger			chr5	79047484	79048962	DEL	1478	LinkedSV			3	61773889	61773992	DEL	103	Merge
chr22	38693548	38693625	DEL	77	LongRanger			chr5	79552256	79553789	DEL	1533	LinkedSV			3	62015399	62015631	DEL	232	Merge
chr24	61291620	61291697	DEL	77	LongRanger			chr5	79567910	79568101	DEL	191	LinkedSV			3	62212532	62212813	DEL	281	Merge
chr25	18229412	18229489	DEL	77	LongRanger			chr5	79697939	79701885	DEL	3946	LinkedSV			3	62658757	62658843	DEL	86	Merge
chr28	30225329	30225406	DEL	77	LongRanger			chr5	79702232	79702386	DEL	154	LinkedSV			3	63322605	63323015	DEL	410	Merge
chr29	11877247	11877324	DEL	77	LongRanger			chr5	80534132	80534242	DEL	110	LinkedSV			3	63430203	63430366	DEL	163	Merge
chr5	45019644	45019722	DEL	78	LongRanger			chr5	80703914	80704856	DEL	942	LinkedSV			3	64042050	64043162	DEL	1112	Merge
chr5	118572019	118572097	DEL	78	LongRanger			chr5	80914729	80917655	DEL	2926	LinkedSV			3	64168410	64168494	DEL	84	Merge
chr6	11004057	11004135	DEL	78	LongRanger			chr5	81046824	81047616	DEL	792	LinkedSV			3	64416114	64424665	DEL	8551	Merge
chr6	41114591	41114669	DEL	78	LongRanger			chr5	81054276	81054780	DEL	504	LinkedSV			3	64455066	64455157	DEL	91	Merge
chr7	33327912	33327990	DEL	78	LongRanger			chr5	81941164	81949147	DEL	7983	LinkedSV			3	64552161	64560618	DEL	8457	Merge
chr7	85736554	85736632	DEL	78	LongRanger			chr5	81967004	81967592	DEL	588	LinkedSV			3	64708681	64708733	DEL	52	Merge
chr7	93426730	93426808	DEL	78	LongRanger			chr5	82218045	82219817	DEL	1772	LinkedSV			3	65093049	65093150	DEL	101	Merge
chr8	4854073	4854151	DEL	78	LongRanger			chr5	82445301	82446428	DEL	1127	LinkedSV			3	65530904	65533103	DEL	2199	Merge
chr9	94711142	94711220	DEL	78	LongRanger			chr5	82807209	82807308	DEL	99	LinkedSV			3	65863362	65863950	DEL	588	Merge
chr10	89357309	89357387	DEL	78	LongRanger			chr5	82898303	82899646	DEL	1343	LinkedSV			3	66071524	66071599	DEL	75	Merge
chr11	1606744	1606822	DEL	78	LongRanger			chr5	83097499	83098511	DEL	1012	LinkedSV			3	66884256	66884399	DEL	143	Merge
chr11	86397601	86397679	DEL	78	LongRanger			chr5	83463216	83465330	DEL	2114	LinkedSV			3	67290976	67291220	DEL	244	Merge
chr12	50128788	50128866	DEL	78	LongRanger			chr5	83753087	83753272	DEL	185	LinkedSV			3	67455735	67455788	DEL	53	Merge
chr12	83951103	83951181	DEL	78	LongRanger			chr5	83878509	83879897	DEL	1388	LinkedSV			3	67532383	67533032	DEL	649	Merge
chr13	40186702	40186780	DEL	78	LongRanger			chr5	84311391	84312294	DEL	903	LinkedSV			3	67882515	67882623	DEL	108	Merge
chr13	68430741	68430819	DEL	78	LongRanger			chr5	84378490	84378554	DEL	64	LinkedSV			3	68916685	68916961	DEL	276	Merge
chr15	50009153	50009231	DEL	78	LongRanger			chr5	84378871	84381756	DEL	2885	LinkedSV			3	69225545	69225660	DEL	115	Merge
chr17	33615181	33615259	DEL	78	LongRanger			chr5	84535726	84536023	DEL	297	LinkedSV			3	69679202	69679309	DEL	107	Merge
chr19	15786742	15786820	DEL	78	LongRanger			chr5	85041604	85043883	DEL	2279	LinkedSV			3	70464355	70464538	DEL	183	Merge
chr19	31351337	31351415	DEL	78	LongRanger			chr5	85317215	85320583	DEL	3368	LinkedSV			3	70893438	70893785	DEL	347	Merge
chr21	4600705	4600783	DEL	78	LongRanger			chr5	85317652	85320624	DEL	2972	LinkedSV			3	71066804	71066897	DEL	93	Merge
chr24	37679761	37679839	DEL	78	LongRanger			chr5	85390928	85400015	DEL	9087	LinkedSV			3	71766402	71766895	DEL	493	Merge
chr25	41661208	41661286	DEL	78	LongRanger			chr5	86161532	86161592	DEL	60	LinkedSV			3	71857645	71857739	DEL	94	Merge
chrX	36469896	36469974	DEL	78	LongRanger			chr5	86709192	86709958	DEL	766	LinkedSV			3	72280905	72281124	DEL	219	Merge
chrX	137861118	137861196	DEL	78	LongRanger			chr5	86805512	86805639	DEL	127	LinkedSV			3	72300141	72300438	DEL	297	Merge
chr1	19942325	19942404	DEL	79	LongRanger			chr5	87400526	87400601	DEL	75	LinkedSV			3	72373773	72373868	DEL	95	Merge
chr2	3817889	3817968	DEL	79	LongRanger			chr5	88221647	88222263	DEL	616	LinkedSV			3	72452193	72452307	DEL	114	Merge
chr2	72025400	72025479	DEL	79	LongRanger			chr5	88768323	88768554	DEL	231	LinkedSV			3	72511221	72512496	DEL	1275	Merge
chr3	5291867	5291946	DEL	79	LongRanger			chr5	88885482	88885655	DEL	173	LinkedSV			3	72708173	72708753	DEL	580	Merge
chr10	81831241	81831320	DEL	79	LongRanger			chr5	89106002	89106065	DEL	63	LinkedSV			3	73743942	73745085	DEL	1143	Merge
chr12	38253186	38253265	DEL	79	LongRanger			chr5	89463858	89464121	DEL	263	LinkedSV			3	74146856	74149467	DEL	2611	Merge
chr13	1202917	1202996	DEL	79	LongRanger			chr5	89603020	89603174	DEL	154	LinkedSV			3	74812791	74812934	DEL	143	Merge
chr17	36737974	36738053	DEL	79	LongRanger			chr5	89668285	89668346	DEL	61	LinkedSV			3	75122610	75123080	DEL	470	Merge
chr19	54426701	54426780	DEL	79	LongRanger			chr5	89880996	89882757	DEL	1761	LinkedSV			3	75180688	75181024	DEL	336	Merge
chr21	48381686	48381765	DEL	79	LongRanger			chr5	91479737	91480032	DEL	295	LinkedSV			3	75684518	75684700	DEL	182	Merge
chr22	34746597	34746676	DEL	79	LongRanger			chr5	91481180	91482482	DEL	1302	LinkedSV			3	75784883	75785235	DEL	352	Merge
chr24	58142148	58142227	DEL	79	LongRanger			chr5	91487389	91489395	DEL	2006	LinkedSV			3	75867139	75868039	DEL	900	Merge
chr28	12765818	12765897	DEL	79	LongRanger			chr5	91497045	91497335	DEL	290	LinkedSV			3	75869371	75871186	DEL	1815	Merge
chr28	37812636	37812715	DEL	79	LongRanger			chr5	91876571	91876800	DEL	229	LinkedSV			3	76189301	76192519	DEL	3218	Merge
chrX	137155964	137156043	DEL	79	LongRanger			chr5	91991418	91994065	DEL	2647	LinkedSV			3	76967856	76968292	DEL	436	Merge
chr6	25082078	25082158	DEL	80	LongRanger			chr5	92172781	92181690	DEL	8909	LinkedSV			3	77464173	77464227	DEL	54	Merge
chr6	62422828	62422908	DEL	80	LongRanger			chr5	92433020	92433332	DEL	312	LinkedSV			3	77585717	77585831	DEL	114	Merge
chr6	75559409	75559489	DEL	80	LongRanger			chr5	92687508	92687578	DEL	70	LinkedSV			3	77931287	77934777	DEL	3490	Merge
chr6	78747366	78747446	DEL	80	LongRanger			chr5	93235232	93235376	DEL	144	LinkedSV			3	79918612	79924795	DEL	6183	Merge
chr8	19038716	19038796	DEL	80	LongRanger			chr5	93658789	93660248	DEL	1459	LinkedSV			3	80636003	80636128	DEL	125	Merge
chr9	30688197	30688277	DEL	80	LongRanger			chr5	96131567	96131876	DEL	309	LinkedSV			3	80636495	80636580	DEL	85	Merge
chr9	53082569	53082649	DEL	80	LongRanger			chr5	96913093	96913444	DEL	351	LinkedSV			3	80671234	80671285	DEL	51	Merge
chr9	100770173	100770253	DEL	80	LongRanger			chr5	97025355	97025431	DEL	76	LinkedSV			3	80772275	80773928	DEL	1653	Merge
chr13	52083760	52083840	DEL	80	LongRanger			chr5	97752806	97752968	DEL	162	LinkedSV			3	81091529	81091805	DEL	276	Merge
chr14	39366086	39366166	DEL	80	LongRanger			chr5	98344208	98344262	DEL	54	LinkedSV			3	84715042	84715102	DEL	60	Merge
chr15	9372930	9373010	DEL	80	LongRanger			chr5	98711002	98711156	DEL	154	LinkedSV			3	84725020	84725121	DEL	101	Merge
chr16	76186327	76186407	DEL	80	LongRanger			chr5	98723971	98725910	DEL	1939	LinkedSV			3	84760709	84761013	DEL	304	Merge
chr17	4608308	4608388	DEL	80	LongRanger			chr5	98768300	98769496	DEL	1196	LinkedSV			3	85250435	85251155	DEL	720	Merge
chr17	4650956	4651036	DEL	80	LongRanger			chr5	99413619	99413720	DEL	101	LinkedSV			3	85563255	85564280	DEL	1025	Merge
chr20	49346202	49346282	DEL	80	LongRanger			chr5	99594138	99594196	DEL	58	LinkedSV			3	85610077	85610394	DEL	317	Merge
chr23	7355188	7355268	DEL	80	LongRanger			chr5	99594555	99596672	DEL	2117	LinkedSV			3	86021911	86022060	DEL	149	Merge
chr23	37598021	37598101	DEL	80	LongRanger			chr5	99631467	99631529	DEL	62	LinkedSV			3	86034120	86034449	DEL	329	Merge
chr24	61715815	61715895	DEL	80	LongRanger			chr5	99802424	99803223	DEL	799	LinkedSV			3	86511608	86512022	DEL	414	Merge
chr27	44512389	44512469	DEL	80	LongRanger			chr5	99826033	99828663	DEL	2630	LinkedSV			3	87417463	87417915	DEL	452	Merge
chr28	1458542	1458622	DEL	80	LongRanger			chr5	99922908	99923159	DEL	251	LinkedSV			3	88463933	88464007	DEL	74	Merge
chr29	17789291	17789371	DEL	80	LongRanger			chr5	100423332	100423629	DEL	297	LinkedSV			3	88613848	88614528	DEL	680	Merge
chr29	51094340	51094420	DEL	80	LongRanger			chr5	101285083	101285142	DEL	59	LinkedSV			3	88691782	88691870	DEL	88	Merge
chrX	136760849	136760929	DEL	80	LongRanger			chr5	101570992	101571047	DEL	55	LinkedSV			3	88933872	88934015	DEL	143	Merge
chr1	26775067	26775148	DEL	81	LongRanger			chr5	101656928	101658680	DEL	1752	LinkedSV			3	91019515	91020787	DEL	1272	Merge
chr1	115649180	115649261	DEL	81	LongRanger			chr5	101760573	101760643	DEL	70	LinkedSV			3	91298961	91300242	DEL	1281	Merge
chr1	137064038	137064119	DEL	81	LongRanger			chr5	102074189	102080534	DEL	6345	LinkedSV			3	91767913	91768294	DEL	381	Merge
chr2	60996498	60996579	DEL	81	LongRanger			chr5	102098045	102098219	DEL	174	LinkedSV			3	92108582	92109467	DEL	885	Merge
chr2	78743439	78743520	DEL	81	LongRanger			chr5	102271631	102273147	DEL	1516	LinkedSV			3	92273033	92286667	DEL	13634	Merge
chr2	83634464	83634545	DEL	81	LongRanger			chr5	102275324	102276626	DEL	1302	LinkedSV			3	93003261	93008564	DEL	5303	Merge
chr3	37527466	37527547	DEL	81	LongRanger			chr5	102360292	102360463	DEL	171	LinkedSV			3	93234028	93235213	DEL	1185	Merge
chr4	4092833	4092914	DEL	81	LongRanger			chr5	102674398	102674458	DEL	60	LinkedSV			3	93475997	93476123	DEL	126	Merge
chr6	7524331	7524412	DEL	81	LongRanger			chr5	102675095	102677847	DEL	2752	LinkedSV			3	94510536	94513490	DEL	2954	Merge
chr7	65864719	65864800	DEL	81	LongRanger			chr5	102699809	102699872	DEL	63	LinkedSV			3	96175937	96175990	DEL	53	Merge
chr8	111098847	111098928	DEL	81	LongRanger			chr5	102883428	102885249	DEL	1821	LinkedSV			3	96591788	96592554	DEL	766	Merge
chr9	86601564	86601645	DEL	81	LongRanger			chr5	102885447	102886980	DEL	1533	LinkedSV			3	96649794	96649904	DEL	110	Merge
chr12	47560460	47560541	DEL	81	LongRanger			chr5	103085370	103085520	DEL	150	LinkedSV			3	96917252	96917318	DEL	66	Merge
chr12	71316066	71316147	DEL	81	LongRanger			chr5	104858518	104858589	DEL	71	LinkedSV			3	96931216	96931561	DEL	345	Merge
chr13	27311860	27311941	DEL	81	LongRanger			chr5	105118928	105119574	DEL	646	LinkedSV			3	97031720	97031778	DEL	58	Merge
chr15	4039090	4039171	DEL	81	LongRanger			chr5	106253758	106253822	DEL	64	LinkedSV			3	99631310	99631634	DEL	324	Merge
chr15	19618336	19618417	DEL	81	LongRanger			chr5	106861306	106861838	DEL	532	LinkedSV			3	99702303	99702498	DEL	195	Merge
chr16	27904403	27904484	DEL	81	LongRanger			chr5	106889042	106889680	DEL	638	LinkedSV			3	101104198	101105306	DEL	1108	Merge
chr17	67995150	67995231	DEL	81	LongRanger			chr5	106889831	106891426	DEL	1595	LinkedSV			3	101261800	101261855	DEL	55	Merge
chr18	41508200	41508281	DEL	81	LongRanger			chr5	106895123	106898685	DEL	3562	LinkedSV			3	101928383	101928782	DEL	399	Merge
chr19	25788445	25788526	DEL	81	LongRanger			chr5	106936058	106936196	DEL	138	LinkedSV			3	101997230	101997635	DEL	405	Merge
chr20	49853087	49853168	DEL	81	LongRanger			chr5	108445105	108445511	DEL	406	LinkedSV			3	102485206	102485260	DEL	54	Merge
chr23	29159395	29159476	DEL	81	LongRanger			chr5	109263550	109263603	DEL	53	LinkedSV			3	103028119	103028568	DEL	449	Merge
chr24	57543219	57543300	DEL	81	LongRanger			chr5	109445296	109445534	DEL	238	LinkedSV			3	103186420	103187023	DEL	603	Merge
chr25	80033	80114	DEL	81	LongRanger			chr5	109964468	109964614	DEL	146	LinkedSV			3	103867827	103867970	DEL	143	Merge
chr29	11735625	11735706	DEL	81	LongRanger			chr5	111694727	111701684	DEL	6957	LinkedSV			3	104225869	104226682	DEL	813	Merge
chr2	11363775	11363857	DEL	82	LongRanger			chr5	112449493	112449580	DEL	87	LinkedSV			3	105003400	105003472	DEL	72	Merge
chr2	85802785	85802867	DEL	82	LongRanger			chr5	113772324	113774507	DEL	2183	LinkedSV			3	105109096	105125894	DEL	16798	Merge
chr3	32024162	32024244	DEL	82	LongRanger			chr5	114000670	114000725	DEL	55	LinkedSV			3	106241401	106241606	DEL	205	Merge
chr4	11393216	11393298	DEL	82	LongRanger			chr5	114827458	114827749	DEL	291	LinkedSV			3	106369510	106369576	DEL	66	Merge
chr4	37864875	37864957	DEL	82	LongRanger			chr5	114886506	114895633	DEL	9127	LinkedSV			3	106423595	106423704	DEL	109	Merge
chr4	42326200	42326282	DEL	82	LongRanger			chr5	115045805	115046029	DEL	224	LinkedSV			3	107518695	107518737	DEL	42	Merge
chr4	118756792	118756874	DEL	82	LongRanger			chr5	115371859	115371972	DEL	113	LinkedSV			3	107546010	107546130	DEL	120	Merge
chr7	80986911	80986993	DEL	82	LongRanger			chr5	115379464	115379647	DEL	183	LinkedSV			3	107803290	107804081	DEL	791	Merge
chr8	102423747	102423829	DEL	82	LongRanger			chr5	115379794	115379886	DEL	92	LinkedSV			3	108368230	108372756	DEL	4526	Merge
chr9	92702175	92702257	DEL	82	LongRanger			chr5	115408602	115408675	DEL	73	LinkedSV			3	108655739	108655874	DEL	135	Merge
chr10	11222060	11222142	DEL	82	LongRanger			chr5	115413327	115413406	DEL	79	LinkedSV			3	108862276	108862317	DEL	41	Merge
chr11	88964316	88964398	DEL	82	LongRanger			chr5	115933801	115933900	DEL	99	LinkedSV			3	109195678	109197070	DEL	1392	Merge
chr12	41216712	41216794	DEL	82	LongRanger			chr5	116497741	116499059	DEL	1318	LinkedSV			3	109559344	109559485	DEL	141	Merge
chr14	14356001	14356083	DEL	82	LongRanger			chr5	117167732	117167883	DEL	151	LinkedSV			3	110952543	110952616	DEL	73	Merge
chr14	20593763	20593845	DEL	82	LongRanger			chr5	117279187	117279554	DEL	367	LinkedSV			3	111147684	111147801	DEL	117	Merge
chr14	49149836	49149918	DEL	82	LongRanger			chr5	117279438	117279954	DEL	516	LinkedSV			3	111698056	111698306	DEL	250	Merge
chr14	75459531	75459613	DEL	82	LongRanger			chr5	117684280	117684336	DEL	56	LinkedSV			3	112637761	112637858	DEL	97	Merge
chr15	7813500	7813582	DEL	82	LongRanger			chr5	118235767	118235826	DEL	59	LinkedSV			3	113465915	113465978	DEL	63	Merge
chr15	47417238	47417320	DEL	82	LongRanger			chr5	118335358	118335416	DEL	58	LinkedSV			3	113543011	113543154	DEL	143	Merge
chr15	60225534	60225616	DEL	82	LongRanger			chr5	118502505	118503060	DEL	555	LinkedSV			3	113821180	113821225	DEL	45	Merge
chr16	18477150	18477232	DEL	82	LongRanger			chr5	118548960	118549018	DEL	58	LinkedSV			3	113844896	113847141	DEL	2245	Merge
chr16	28921803	28921885	DEL	82	LongRanger			chr5	118566831	118566892	DEL	61	LinkedSV			3	114031910	114040247	DEL	8337	Merge
chr16	48321179	48321261	DEL	82	LongRanger			chr5	118584078	118584138	DEL	60	LinkedSV			3	114158012	114160163	DEL	2151	Merge
chr21	193671	193753	DEL	82	LongRanger			chr5	118688519	118688579	DEL	60	LinkedSV			3	114213774	114214127	DEL	353	Merge
chr22	40569025	40569107	DEL	82	LongRanger			chr5	118703164	118703248	DEL	84	LinkedSV			3	114807193	114807254	DEL	61	Merge
chr23	4207212	4207294	DEL	82	LongRanger			chr5	118955163	118955218	DEL	55	LinkedSV			3	115715276	115715380	DEL	104	Merge
chr27	4358118	4358200	DEL	82	LongRanger			chr5	119190250	119190310	DEL	60	LinkedSV			3	116183477	116183533	DEL	56	Merge
chr27	17372952	17373034	DEL	82	LongRanger			chr6	399838	404809	DEL	4971	LinkedSV			3	116245702	116248120	DEL	2418	Merge
chr1	10493971	10494054	DEL	83	LongRanger			chr6	734809	737152	DEL	2343	LinkedSV			3	116818658	116818801	DEL	143	Merge
chr2	10626703	10626786	DEL	83	LongRanger			chr6	888844	888920	DEL	76	LinkedSV			3	116916621	116917752	DEL	1131	Merge
chr2	108987992	108988075	DEL	83	LongRanger			chr6	1271936	1273044	DEL	1108	LinkedSV			3	116968979	116969212	DEL	233	Merge
chr3	44269193	44269276	DEL	83	LongRanger			chr6	1390360	1390878	DEL	518	LinkedSV			3	116977530	116977587	DEL	57	Merge
chr5	17163065	17163148	DEL	83	LongRanger			chr6	1522268	1523475	DEL	1207	LinkedSV			3	117354373	117359067	DEL	4694	Merge
chr6	7448333	7448416	DEL	83	LongRanger			chr6	1569249	1577823	DEL	8574	LinkedSV			3	117965174	117966728	DEL	1554	Merge
chr6	47430768	47430851	DEL	83	LongRanger			chr6	2081731	2082258	DEL	527	LinkedSV			3	118239987	118240076	DEL	89	Merge
chr6	63350640	63350723	DEL	83	LongRanger			chr6	2084222	2084366	DEL	144	LinkedSV			3	118306309	118307020	DEL	711	Merge
chr7	55923115	55923198	DEL	83	LongRanger			chr6	2084770	2089087	DEL	4317	LinkedSV			3	118306811	118307068	DEL	257	Merge
chr7	56044307	56044390	DEL	83	LongRanger			chr6	2652170	2652302	DEL	132	LinkedSV			3	118319653	118319741	DEL	88	Merge
chr9	102119166	102119249	DEL	83	LongRanger			chr6	2692176	2692251	DEL	75	LinkedSV			3	118354130	118354269	DEL	139	Merge
chr10	46500	46583	DEL	83	LongRanger			chr6	2692261	2692365	DEL	104	LinkedSV			3	118425732	118425919	DEL	187	Merge
chr11	91967766	91967849	DEL	83	LongRanger			chr6	2795597	2795750	DEL	153	LinkedSV			3	118467032	118467246	DEL	214	Merge
chr12	41753563	41753646	DEL	83	LongRanger			chr6	3231853	3232061	DEL	208	LinkedSV			3	118652806	118652914	DEL	108	Merge
chr15	67882680	67882763	DEL	83	LongRanger			chr6	3831661	3832171	DEL	510	LinkedSV			3	118716021	118716305	DEL	284	Merge
chr19	48683106	48683189	DEL	83	LongRanger			chr6	3833107	3833170	DEL	63	LinkedSV			3	118746557	118746608	DEL	51	Merge
chr24	45834933	45835016	DEL	83	LongRanger			chr6	3844262	3846205	DEL	1943	LinkedSV			3	118758252	118758641	DEL	389	Merge
chr25	7486698	7486781	DEL	83	LongRanger			chr6	3997904	3999366	DEL	1462	LinkedSV			3	118776120	118776246	DEL	126	Merge
chr28	760419	760502	DEL	83	LongRanger			chr6	4883427	4884819	DEL	1392	LinkedSV			3	118875337	118875721	DEL	384	Merge
chr1	88477881	88477965	DEL	84	LongRanger			chr6	5004693	5013274	DEL	8581	LinkedSV			3	118928642	118940521	DEL	11879	Merge
chr1	130268369	130268453	DEL	84	LongRanger			chr6	5243590	5255961	DEL	12371	LinkedSV			3	118931068	118931793	DEL	725	Merge
chr2	14907121	14907205	DEL	84	LongRanger			chr6	5243599	5255983	DEL	12384	LinkedSV			3	119293661	119294260	DEL	599	Merge
chr5	71727855	71727939	DEL	84	LongRanger			chr6	5432984	5800645	DUP	367661	LinkedSV			3	119299594	119299639	DEL	45	Merge
chr6	33223684	33223768	DEL	84	LongRanger			chr6	5437102	5437602	DEL	500	LinkedSV			3	119320739	119323549	DEL	2810	Merge
chr8	94099308	94099392	DEL	84	LongRanger			chr6	5445935	5800678	DUP	354743	LinkedSV			3	119548594	119548788	DEL	194	Merge
chr9	20402568	20402652	DEL	84	LongRanger			chr6	5796136	5796716	DEL	580	LinkedSV			3	119578716	119578868	DEL	152	Merge
chr10	47479247	47479331	DEL	84	LongRanger			chr6	5954282	5954339	DEL	57	LinkedSV			3	119788478	119788595	DEL	117	Merge
chr10	98145093	98145177	DEL	84	LongRanger			chr6	5957749	5958059	DEL	310	LinkedSV			3	119874712	119875324	DEL	612	Merge
chr11	23110895	23110979	DEL	84	LongRanger			chr6	6028621	6029110	DEL	489	LinkedSV			3	120086819	120087116	DEL	297	Merge
chr11	36383836	36383920	DEL	84	LongRanger			chr6	6215486	6215544	DEL	58	LinkedSV			3	120233353	120233808	DEL	455	Merge
chr12	24530349	24530433	DEL	84	LongRanger			chr6	6277215	6280635	DEL	3420	LinkedSV			3	120273970	120274021	DEL	51	Merge
chr12	60963530	60963614	DEL	84	LongRanger			chr6	6413474	6415474	DEL	2000	LinkedSV			3	120373150	120379629	DEL	6479	Merge
chr17	11999352	11999436	DEL	84	LongRanger			chr6	7014573	7015264	DEL	691	LinkedSV			3	120800222	120800331	DEL	109	Merge
chr18	30491948	30492032	DEL	84	LongRanger			chr6	7017826	7018174	DEL	348	LinkedSV			3	120814256	120814307	DEL	51	Merge
chr19	33895260	33895344	DEL	84	LongRanger			chr6	7516669	7517271	DEL	602	LinkedSV			3	120908841	120908886	DEL	45	Merge
chr20	60852141	60852225	DEL	84	LongRanger			chr6	7524332	7524412	DEL	80	LinkedSV			4	159	252	DEL	93	Merge
chr20	69833248	69833332	DEL	84	LongRanger			chr6	7864376	7867076	DEL	2700	LinkedSV			4	46217	46568	DEL	351	Merge
chr22	35509205	35509289	DEL	84	LongRanger			chr6	8327564	8328798	DEL	1234	LinkedSV			4	58046	58138	DEL	92	Merge
chr23	22666163	22666247	DEL	84	LongRanger			chr6	8556206	8557571	DEL	1365	LinkedSV			4	67867	68206	DEL	339	Merge
chr23	37068789	37068873	DEL	84	LongRanger			chr6	8602699	8611137	DEL	8438	LinkedSV			4	69569	69905	DEL	336	Merge
chr29	10392470	10392554	DEL	84	LongRanger			chr6	8712686	8712790	DEL	104	LinkedSV			4	76430	76480	DEL	50	Merge
chr29	17925235	17925319	DEL	84	LongRanger			chr6	8822245	8822394	DEL	149	LinkedSV			4	77476	77604	DEL	128	Merge
chr1	118384300	118384385	DEL	85	LongRanger			chr6	8913798	8914054	DEL	256	LinkedSV			4	78025	78230	DEL	205	Merge
chr2	61148	61233	DEL	85	LongRanger			chr6	8934463	8936369	DEL	1906	LinkedSV			4	89279	90006	DEL	727	Merge
chr3	38837276	38837361	DEL	85	LongRanger			chr6	8956740	8956894	DEL	154	LinkedSV			4	100640	100964	DEL	324	Merge
chr3	64168409	64168494	DEL	85	LongRanger			chr6	9389666	9389950	DEL	284	LinkedSV			4	103710	103802	DEL	92	Merge
chr4	3319418	3319503	DEL	85	LongRanger			chr6	9409522	9409645	DEL	123	LinkedSV			4	112720	113049	DEL	329	Merge
chr4	28938821	28938906	DEL	85	LongRanger			chr6	9777715	9779682	DEL	1967	LinkedSV			4	118073	118127	DEL	54	Merge
chr4	75321418	75321503	DEL	85	LongRanger			chr6	9796566	9796733	DEL	167	LinkedSV			4	120868	120924	DEL	56	Merge
chr6	18934987	18935072	DEL	85	LongRanger			chr6	9803846	9804193	DEL	347	LinkedSV			4	125458	125552	DEL	94	Merge
chr7	10320770	10320855	DEL	85	LongRanger			chr6	9967698	9968580	DEL	882	LinkedSV			4	130232	130474	DEL	242	Merge
chr7	12620037	12620122	DEL	85	LongRanger			chr6	9992206	9992323	DEL	117	LinkedSV			4	132026	132260	DEL	234	Merge
chr7	97647109	97647194	DEL	85	LongRanger			chr6	10030849	10030945	DEL	96	LinkedSV			4	136189	136424	DEL	235	Merge
chr7	98805786	98805871	DEL	85	LongRanger			chr6	10330048	10330269	DEL	221	LinkedSV			4	136630	136820	DEL	190	Merge
chr8	990561	990646	DEL	85	LongRanger			chr6	11004059	11004135	DEL	76	LinkedSV			4	138662	138825	DEL	163	Merge
chr10	90435117	90435202	DEL	85	LongRanger			chr6	11322804	11323360	DEL	556	LinkedSV			4	142334	142380	DEL	46	Merge
chr11	64284602	64284687	DEL	85	LongRanger			chr6	11390205	11392605	DEL	2400	LinkedSV			4	143761	143832	DEL	71	Merge
chr13	3260646	3260731	DEL	85	LongRanger			chr6	11435424	11435709	DEL	285	LinkedSV			4	145918	145986	DEL	68	Merge
chr13	11395941	11396026	DEL	85	LongRanger			chr6	12641716	12642004	DEL	288	LinkedSV			4	147791	147883	DEL	92	Merge
chr15	18912892	18912977	DEL	85	LongRanger			chr6	12893435	12893561	DEL	126	LinkedSV			4	148203	148340	DEL	137	Merge
chr16	32958322	32958407	DEL	85	LongRanger			chr6	13245546	13248250	DEL	2704	LinkedSV			4	165064	168039	DEL	2975	Merge
chr17	27870019	27870104	DEL	85	LongRanger			chr6	13253784	13272328	DEL	18544	LinkedSV			4	212099	212455	DEL	356	Merge
chr18	18395548	18395633	DEL	85	LongRanger			chr6	13711432	13712282	DEL	850	LinkedSV			4	212921	213253	DEL	332	Merge
chr20	17686509	17686594	DEL	85	LongRanger			chr6	13736053	13744508	DEL	8455	LinkedSV			4	642962	643015	DEL	53	Merge
chr20	70422906	70422991	DEL	85	LongRanger			chr6	15387902	15389436	DEL	1534	LinkedSV			4	1499650	1500004	DEL	354	Merge
chr21	61815239	61815324	DEL	85	LongRanger			chr6	15430629	15431164	DEL	535	LinkedSV			4	1584361	1584409	DEL	48	Merge
chr21	63542382	63542467	DEL	85	LongRanger			chr6	15500050	15500146	DEL	96	LinkedSV			4	1600269	1601563	DEL	1294	Merge
chr21	68268723	68268808	DEL	85	LongRanger			chr6	15719895	15719956	DEL	61	LinkedSV			4	1852115	1854973	DEL	2858	Merge
chr22	22923712	22923797	DEL	85	LongRanger			chr6	15949915	15951503	DEL	1588	LinkedSV			4	1979900	1980538	DEL	638	Merge
chr26	41354907	41354992	DEL	85	LongRanger			chr6	17356838	17356907	DEL	69	LinkedSV			4	1981788	1982021	DEL	233	Merge
chrX	134658954	134659039	DEL	85	LongRanger			chr6	18263515	18263858	DEL	343	LinkedSV			4	2140659	2141895	DEL	1236	Merge
chr3	80636494	80636580	DEL	86	LongRanger			chr6	18960518	18960708	DEL	190	LinkedSV			4	2263137	2264212	DEL	1075	Merge
chr7	86985	87071	DEL	86	LongRanger			chr6	19194646	19195062	DEL	416	LinkedSV			4	2460681	2460952	DEL	271	Merge
chr7	10545339	10545425	DEL	86	LongRanger			chr6	19813768	19813943	DEL	175	LinkedSV			4	2490673	2490720	DEL	47	Merge
chr13	71909995	71910081	DEL	86	LongRanger			chr6	20346637	20347728	DEL	1091	LinkedSV			4	2636719	2637549	DEL	830	Merge
chr16	29173264	29173350	DEL	86	LongRanger			chr6	20751080	20751140	DEL	60	LinkedSV			4	2814685	2814891	DEL	206	Merge
chr17	30261449	30261535	DEL	86	LongRanger			chr6	20838547	20838618	DEL	71	LinkedSV			4	2889808	2889881	DEL	73	Merge
chr18	5271950	5272036	DEL	86	LongRanger			chr6	21219021	21220426	DEL	1405	LinkedSV			4	3260385	3261481	DEL	1096	Merge
chr19	61762099	61762185	DEL	86	LongRanger			chr6	21604345	21606735	DEL	2390	LinkedSV			4	3319419	3319503	DEL	84	Merge
chr20	22672864	22672950	DEL	86	LongRanger			chr6	21688844	21690052	DEL	1208	LinkedSV			4	3330913	3331446	DEL	533	Merge
chr26	13231372	13231458	DEL	86	LongRanger			chr6	21864249	21864726	DEL	477	LinkedSV			4	3518224	3518659	DEL	435	Merge
chr26	27460187	27460273	DEL	86	LongRanger			chr6	22173884	22174437	DEL	553	LinkedSV			4	3651005	3651080	DEL	75	Merge
chr29	26131262	26131348	DEL	86	LongRanger			chr6	22852960	22853064	DEL	104	LinkedSV			4	3879626	3879731	DEL	105	Merge
chrX	113139608	113139694	DEL	86	LongRanger			chr6	23576482	23576880	DEL	398	LinkedSV			4	3909933	3912654	DEL	2721	Merge
chrX	115544340	115544426	DEL	86	LongRanger			chr6	24470721	24479509	DEL	8788	LinkedSV			4	4092834	4092914	DEL	80	Merge
chr1	112729	112816	DEL	87	LongRanger			chr6	25082078	25082158	DEL	80	LinkedSV			4	4148095	4149497	DEL	1402	Merge
chr2	92095589	92095676	DEL	87	LongRanger			chr6	25181549	25181698	DEL	149	LinkedSV			4	4187700	4188455	DEL	755	Merge
chr8	35319224	35319311	DEL	87	LongRanger			chr6	25602698	25602927	DEL	229	LinkedSV			4	4259740	4259875	DEL	135	Merge
chr10	102249416	102249503	DEL	87	LongRanger			chr6	25764422	25764517	DEL	95	LinkedSV			4	4344027	4344340	DEL	313	Merge
chr12	49226684	49226771	DEL	87	LongRanger			chr6	25834691	25834963	DEL	272	LinkedSV			4	4412560	4412621	DEL	61	Merge
chr12	61619150	61619237	DEL	87	LongRanger			chr6	26177592	26179316	DEL	1724	LinkedSV			4	4571477	4572210	DEL	733	Merge
chr14	77693583	77693670	DEL	87	LongRanger			chr6	26300841	26301099	DEL	258	LinkedSV			4	4863642	4864101	DEL	459	Merge
chr16	8740099	8740186	DEL	87	LongRanger			chr6	26687768	26693072	DEL	5304	LinkedSV			4	5119964	5129621	DEL	9657	Merge
chr16	76354915	76355002	DEL	87	LongRanger			chr6	26688415	26693046	DEL	4631	LinkedSV			4	5300503	5300684	DEL	181	Merge
chr23	21674588	21674675	DEL	87	LongRanger			chr6	26849403	26851927	DEL	2524	LinkedSV			4	5966639	5966745	DEL	106	Merge
chr28	24222021	24222108	DEL	87	LongRanger			chr6	26886306	26887835	DEL	1529	LinkedSV			4	6061197	6061292	DEL	95	Merge
chr28	27132837	27132924	DEL	87	LongRanger			chr6	27168187	27168427	DEL	240	LinkedSV			4	6207707	6207817	DEL	110	Merge
chr29	1513296	1513383	DEL	87	LongRanger			chr6	27199638	27200594	DEL	956	LinkedSV			4	6661241	6661572	DEL	331	Merge
chrX	62426657	62426744	DEL	87	LongRanger			chr6	27360887	27361045	DEL	158	LinkedSV			4	6754318	6754460	DEL	142	Merge
chr1	13219593	13219681	DEL	88	LongRanger			chr6	27439172	27439266	DEL	94	LinkedSV			4	6760000	6980000	DEL	220000	Merge
chr1	91160969	91161057	DEL	88	LongRanger			chr6	27507156	27507208	DEL	52	LinkedSV			4	6802099	6808538	DEL	6439	Merge
chr1	119898253	119898341	DEL	88	LongRanger			chr6	27559300	27560394	DEL	1094	LinkedSV			4	6964914	6965170	DEL	256	Merge
chr4	74011001	74011089	DEL	88	LongRanger			chr6	27564519	27573347	DEL	8828	LinkedSV			4	6972003	6972141	DEL	138	Merge
chr8	89246558	89246646	DEL	88	LongRanger			chr6	28200190	28201141	DEL	951	LinkedSV			4	7275620	7276035	DEL	415	Merge
chr10	19261208	19261296	DEL	88	LongRanger			chr6	30277975	30279599	DEL	1624	LinkedSV			4	7688614	7688778	DEL	164	Merge
chr12	41406499	41406587	DEL	88	LongRanger			chr6	30588692	30589045	DEL	353	LinkedSV			4	7701545	7703058	DEL	1513	Merge
chr15	57829263	57829351	DEL	88	LongRanger			chr6	30736544	30737100	DEL	556	LinkedSV			4	7799041	7799427	DEL	386	Merge
chr15	78697064	78697152	DEL	88	LongRanger			chr6	31927292	31927359	DEL	67	LinkedSV			4	7818432	7818737	DEL	305	Merge
chr16	16559882	16559970	DEL	88	LongRanger			chr6	32074510	32075744	DEL	1234	LinkedSV			4	8094213	8098290	DEL	4077	Merge
chr17	21692234	21692322	DEL	88	LongRanger			chr6	32533289	32537308	DEL	4019	LinkedSV			4	8182711	8182860	DEL	149	Merge
chr19	5831473	5831561	DEL	88	LongRanger			chr6	32555778	32555946	DEL	168	LinkedSV			4	8196422	8196531	DEL	109	Merge
chr19	13036876	13036964	DEL	88	LongRanger			chr6	33197691	33197747	DEL	56	LinkedSV			4	8324871	8325402	DEL	531	Merge
chr21	54316288	54316376	DEL	88	LongRanger			chr6	33274215	33277657	DEL	3442	LinkedSV			4	8735327	8741447	DEL	6120	Merge
chr21	60310537	60310625	DEL	88	LongRanger			chr6	34012116	34012168	DEL	52	LinkedSV			4	8867843	8867989	DEL	146	Merge
chr24	3193221	3193309	DEL	88	LongRanger			chr6	34041212	34041276	DEL	64	LinkedSV			4	9116448	9116759	DEL	311	Merge
chr24	19866847	19866935	DEL	88	LongRanger			chr6	34325217	34325430	DEL	213	LinkedSV			4	10843517	10844916	DEL	1399	Merge
chr25	19414689	19414777	DEL	88	LongRanger			chr6	35030444	35030510	DEL	66	LinkedSV			4	10843756	10844865	DEL	1109	Merge
chr25	26215448	26215536	DEL	88	LongRanger			chr6	35485858	35486016	DEL	158	LinkedSV			4	11082777	11082874	DEL	97	Merge
chr27	1948004	1948092	DEL	88	LongRanger			chr6	36723952	36724847	DEL	895	LinkedSV			4	11297225	11297299	DEL	74	Merge
chr27	40520769	40520857	DEL	88	LongRanger			chr6	37085978	37086451	DEL	473	LinkedSV			4	11393217	11393298	DEL	81	Merge
chr28	23877752	23877840	DEL	88	LongRanger			chr6	37153980	37155339	DEL	1359	LinkedSV			4	11580298	11580620	DEL	322	Merge
chr28	45402049	45402137	DEL	88	LongRanger			chr6	37616738	37618259	DEL	1521	LinkedSV			4	12139584	12140399	DEL	815	Merge
chr29	33917667	33917755	DEL	88	LongRanger			chr6	38330751	38331207	DEL	456	LinkedSV			4	12279889	12282419	DEL	2530	Merge
chrX	2312560	2312648	DEL	88	LongRanger			chr6	38809877	38814926	DEL	5049	LinkedSV			4	12640544	12640855	DEL	311	Merge
chrX	18007842	18007930	DEL	88	LongRanger			chr6	39732635	39732693	DEL	58	LinkedSV			4	12665760	12672922	DEL	7162	Merge
chrX	137843701	137843789	DEL	88	LongRanger			chr6	39830988	39831467	DEL	479	LinkedSV			4	12715667	12716308	DEL	641	Merge
chr2	26338145	26338234	DEL	89	LongRanger			chr6	40584663	40585920	DEL	1257	LinkedSV			4	12809989	12810042	DEL	53	Merge
chr2	98666549	98666638	DEL	89	LongRanger			chr6	40696774	40696836	DEL	62	LinkedSV			4	14714220	14714788	DEL	568	Merge
chr3	118319652	118319741	DEL	89	LongRanger			chr6	41114591	41114669	DEL	78	LinkedSV			4	14764754	14765545	DEL	791	Merge
chr5	15875358	15875447	DEL	89	LongRanger			chr6	41154831	41163380	DEL	8549	LinkedSV			4	14927744	14927898	DEL	154	Merge
chr6	48080779	48080868	DEL	89	LongRanger			chr6	41281390	41281443	DEL	53	LinkedSV			4	15139540	15139664	DEL	124	Merge
chr6	63075086	63075175	DEL	89	LongRanger			chr6	41760700	41760826	DEL	126	LinkedSV			4	15297154	15298488	DEL	1334	Merge
chr7	35578595	35578684	DEL	89	LongRanger			chr6	42075913	42076004	DEL	91	LinkedSV			4	15568546	15568594	DEL	48	Merge
chr10	62959623	62959712	DEL	89	LongRanger			chr6	42581162	42589747	DEL	8585	LinkedSV			4	16347077	16347953	DEL	876	Merge
chr10	102351871	102351960	DEL	89	LongRanger			chr6	44612317	44612602	DEL	285	LinkedSV			4	16444859	16444915	DEL	56	Merge
chr11	11529673	11529762	DEL	89	LongRanger			chr6	44822960	44823038	DEL	78	LinkedSV			4	16840673	16842826	DEL	2153	Merge
chr11	30908513	30908602	DEL	89	LongRanger			chr6	45019287	45027690	DEL	8403	LinkedSV			4	16932576	16932762	DEL	186	Merge
chr12	71990794	71990883	DEL	89	LongRanger			chr6	45032365	45032822	DEL	457	LinkedSV			4	17692513	17693949	DEL	1436	Merge
chr13	77829611	77829700	DEL	89	LongRanger			chr6	45033560	45036900	DEL	3340	LinkedSV			4	17735817	17744238	DEL	8421	Merge
chr14	12060064	12060153	DEL	89	LongRanger			chr6	45451170	45451411	DEL	241	LinkedSV			4	17962378	17962446	DEL	68	Merge
chr17	22852743	22852832	DEL	89	LongRanger			chr6	46939223	46939412	DEL	189	LinkedSV			4	17971439	17971689	DEL	250	Merge
chr27	42195577	42195666	DEL	89	LongRanger			chr6	46943458	46944484	DEL	1026	LinkedSV			4	18054454	18054852	DEL	398	Merge
chr2	1615789	1615879	DEL	90	LongRanger			chr6	47045498	47051174	DEL	5676	LinkedSV			4	18060198	18060604	DEL	406	Merge
chr4	37996086	37996176	DEL	90	LongRanger			chr6	47102770	47102883	DEL	113	LinkedSV			4	18184754	18185925	DEL	1171	Merge
chr6	68015546	68015636	DEL	90	LongRanger			chr6	47152764	47153385	DEL	621	LinkedSV			4	18187248	18189538	DEL	2290	Merge
chr9	9502492	9502582	DEL	90	LongRanger			chr6	47161247	47163022	DEL	1775	LinkedSV			4	18223545	18224154	DEL	609	Merge
chr10	8148294	8148384	DEL	90	LongRanger			chr6	47513027	47516645	DEL	3618	LinkedSV			4	18282401	18282775	DEL	374	Merge
chr10	86119207	86119297	DEL	90	LongRanger			chr6	47759143	47759631	DEL	488	LinkedSV			4	18453005	18453123	DEL	118	Merge
chr11	37754	37844	DEL	90	LongRanger			chr6	48011593	48012281	DEL	688	LinkedSV			4	19108945	19109270	DEL	325	Merge
chr11	57135909	57135999	DEL	90	LongRanger			chr6	48080779	48080868	DEL	89	LinkedSV			4	19243799	19243879	DEL	80	Merge
chr12	4329817	4329907	DEL	90	LongRanger			chr6	48404574	48404871	DEL	297	LinkedSV			4	20090572	20090630	DEL	58	Merge
chr12	5274922	5275012	DEL	90	LongRanger			chr6	48752130	48752192	DEL	62	LinkedSV			4	20143455	20143598	DEL	143	Merge
chr13	8235919	8236009	DEL	90	LongRanger			chr6	48858332	48858456	DEL	124	LinkedSV			4	20247606	20247663	DEL	57	Merge
chr13	83391132	83391222	DEL	90	LongRanger			chr6	49301327	49301747	DEL	420	LinkedSV			4	20848198	20848383	DEL	185	Merge
chr14	80466985	80467075	DEL	90	LongRanger			chr6	49418140	49418248	DEL	108	LinkedSV			4	21057881	21059838	DEL	1957	Merge
chr21	62714782	62714872	DEL	90	LongRanger			chr6	49710285	49710885	DEL	600	LinkedSV			4	21116270	21116325	DEL	55	Merge
chr1	60268384	60268475	DEL	91	LongRanger			chr6	49823290	49824450	DEL	1160	LinkedSV			4	21216072	21216664	DEL	592	Merge
chr1	132504022	132504113	DEL	91	LongRanger			chr6	50478842	50478959	DEL	117	LinkedSV			4	21242153	21242468	DEL	315	Merge
chr2	30975071	30975162	DEL	91	LongRanger			chr6	50485278	50486562	DEL	1284	LinkedSV			4	22825057	22825109	DEL	52	Merge
chr2	102815223	102815314	DEL	91	LongRanger			chr6	50741257	50742457	DEL	1200	LinkedSV			4	23305862	23306009	DEL	147	Merge
chr5	11229198	11229289	DEL	91	LongRanger			chr6	50961679	50962259	DEL	580	LinkedSV			4	23415524	23415794	DEL	270	Merge
chr5	54337294	54337385	DEL	91	LongRanger			chr6	51224641	51232875	DEL	8234	LinkedSV			4	23514162	23514228	DEL	66	Merge
chr5	77619609	77619700	DEL	91	LongRanger			chr6	51254007	51254118	DEL	111	LinkedSV			4	24132033	24132580	DEL	547	Merge
chr8	11510583	11510674	DEL	91	LongRanger			chr6	51255803	51258407	DEL	2604	LinkedSV			4	24321495	24321595	DEL	100	Merge
chr9	11302561	11302652	DEL	91	LongRanger			chr6	52271635	52271789	DEL	154	LinkedSV			4	24329648	24329788	DEL	140	Merge
chr12	80371710	80371801	DEL	91	LongRanger			chr6	52287788	52288235	DEL	447	LinkedSV			4	24568201	24568892	DEL	691	Merge
chr13	11886015	11886106	DEL	91	LongRanger			chr6	52371930	52372100	DEL	170	LinkedSV			4	24754650	24754868	DEL	218	Merge
chr14	60905799	60905890	DEL	91	LongRanger			chr6	52380114	52380246	DEL	132	LinkedSV			4	24804908	24805180	DEL	272	Merge
chr20	57534721	57534812	DEL	91	LongRanger			chr6	52407668	52409526	DEL	1858	LinkedSV			4	25493685	25494146	DEL	461	Merge
chr21	10915634	10915725	DEL	91	LongRanger			chr6	52639405	52643806	DEL	4401	LinkedSV			4	25521139	25522031	DEL	892	Merge
chr23	27337911	27338002	DEL	91	LongRanger			chr6	52916022	52916270	DEL	248	LinkedSV			4	25857845	25857901	DEL	56	Merge
chr24	16791491	16791582	DEL	91	LongRanger			chr6	52925864	52925918	DEL	54	LinkedSV			4	26590514	26590559	DEL	45	Merge
chr24	21134871	21134962	DEL	91	LongRanger			chr6	53100595	53100737	DEL	142	LinkedSV			4	26670498	26674144	DEL	3646	Merge
chr1	12682574	12682666	DEL	92	LongRanger			chr6	53141538	53141688	DEL	150	LinkedSV			4	28227407	28227584	DEL	177	Merge
chr3	5144445	5144537	DEL	92	LongRanger			chr6	53258272	53259532	DEL	1260	LinkedSV			4	28699792	28699911	DEL	119	Merge
chr3	64455065	64455157	DEL	92	LongRanger			chr6	53296860	53300790	DEL	3930	LinkedSV			4	28704881	28705831	DEL	950	Merge
chr5	99617530	99617622	DEL	92	LongRanger			chr6	53301426	53301710	DEL	284	LinkedSV			4	28833365	28835811	DEL	2446	Merge
chr6	27439171	27439263	DEL	92	LongRanger			chr6	53330598	53331377	DEL	779	LinkedSV			4	28938822	28938906	DEL	84	Merge
chr7	12293338	12293430	DEL	92	LongRanger			chr6	53359337	53360466	DEL	1129	LinkedSV			4	31700525	31700584	DEL	59	Merge
chr8	87949283	87949375	DEL	92	LongRanger			chr6	53797434	53797975	DEL	541	LinkedSV			4	31838162	31838273	DEL	111	Merge
chr10	56111886	56111978	DEL	92	LongRanger			chr6	53903227	53904082	DEL	855	LinkedSV			4	31877163	31882544	DEL	5381	Merge
chr11	41234	41326	DEL	92	LongRanger			chr6	53937015	53940866	DEL	3851	LinkedSV			4	32125879	32134824	DEL	8945	Merge
chr11	55405169	55405261	DEL	92	LongRanger			chr6	54235674	54239507	DEL	3833	LinkedSV			4	32382725	32382809	DEL	84	Merge
chr12	33919	34011	DEL	92	LongRanger			chr6	54483588	54483706	DEL	118	LinkedSV			4	32510946	32517150	DEL	6204	Merge
chr14	34323329	34323421	DEL	92	LongRanger			chr6	54719342	54722361	DEL	3019	LinkedSV			4	32781167	32781277	DEL	110	Merge
chr14	37778351	37778443	DEL	92	LongRanger			chr6	54816801	54817020	DEL	219	LinkedSV			4	32908461	32908509	DEL	48	Merge
chr17	2964824	2964916	DEL	92	LongRanger			chr6	54879471	54879639	DEL	168	LinkedSV			4	33219379	33219479	DEL	100	Merge
chr18	38615997	38616089	DEL	92	LongRanger			chr6	54908737	54908925	DEL	188	LinkedSV			4	33220568	33220711	DEL	143	Merge
chr18	62948633	62948725	DEL	92	LongRanger			chr6	54918331	54918692	DEL	361	LinkedSV			4	33438542	33440661	DEL	2119	Merge
chr24	16313709	16313801	DEL	92	LongRanger			chr6	54946540	54950615	DEL	4075	LinkedSV			4	33596024	33597869	DEL	1845	Merge
chr27	18313068	18313160	DEL	92	LongRanger			chr6	55291264	55292808	DEL	1544	LinkedSV			4	33724398	33724550	DEL	152	Merge
chr28	3898652	3898744	DEL	92	LongRanger			chr6	55293146	55293242	DEL	96	LinkedSV			4	34245037	34245365	DEL	328	Merge
chr28	36759327	36759419	DEL	92	LongRanger			chr6	55753760	55754422	DEL	662	LinkedSV			4	34261117	34261937	DEL	820	Merge
chr29	5887266	5887358	DEL	92	LongRanger			chr6	56287139	56288526	DEL	1387	LinkedSV			4	34296069	34296187	DEL	118	Merge
chr2	30587771	30587864	DEL	93	LongRanger			chr6	56289127	56289763	DEL	636	LinkedSV			4	34432493	34434793	DEL	2300	Merge
chr2	38235052	38235145	DEL	93	LongRanger			chr6	56520102	56521251	DEL	1149	LinkedSV			4	34435907	34436698	DEL	791	Merge
chr2	111518876	111518969	DEL	93	LongRanger			chr6	57206597	57208959	DEL	2362	LinkedSV			4	34662517	34662637	DEL	120	Merge
chr4	58045	58138	DEL	93	LongRanger			chr6	57284693	57284751	DEL	58	LinkedSV			4	34704282	34704489	DEL	207	Merge
chr4	103709	103802	DEL	93	LongRanger			chr6	57315504	57315620	DEL	116	LinkedSV			4	35747792	35747949	DEL	157	Merge
chr4	147790	147883	DEL	93	LongRanger			chr6	58103887	58104002	DEL	115	LinkedSV			4	36099137	36099190	DEL	53	Merge
chr5	2942836	2942929	DEL	93	LongRanger			chr6	58771458	58771521	DEL	63	LinkedSV			4	36261208	36264400	DEL	3192	Merge
chr6	115197726	115197819	DEL	93	LongRanger			chr6	59564059	59564494	DEL	435	LinkedSV			4	36370170	36370518	DEL	348	Merge
chr7	85370972	85371065	DEL	93	LongRanger			chr6	59749876	59750581	DEL	705	LinkedSV			4	36416316	36416455	DEL	139	Merge
chr12	16829000	16829093	DEL	93	LongRanger			chr6	60191065	60191461	DEL	396	LinkedSV			4	37458159	37458219	DEL	60	Merge
chr13	75383161	75383254	DEL	93	LongRanger			chr6	60622021	60627840	DEL	5819	LinkedSV			4	37864876	37864957	DEL	81	Merge
chr14	49724415	49724508	DEL	93	LongRanger			chr6	62357517	62357779	DEL	262	LinkedSV			4	37996087	37996176	DEL	89	Merge
chr15	9883798	9883891	DEL	93	LongRanger			chr6	62422828	62422908	DEL	80	LinkedSV			4	38052076	38052202	DEL	126	Merge
chr15	39581467	39581560	DEL	93	LongRanger			chr6	62446148	62447845	DEL	1697	LinkedSV			4	39837150	39837538	DEL	388	Merge
chr15	78179005	78179098	DEL	93	LongRanger			chr6	62561931	62562061	DEL	130	LinkedSV			4	39874654	39874865	DEL	211	Merge
chr15	78180810	78180903	DEL	93	LongRanger			chr6	63135965	63145068	DEL	9103	LinkedSV			4	40416036	40416087	DEL	51	Merge
chr16	55139415	55139508	DEL	93	LongRanger			chr6	63156851	63161521	DEL	4670	LinkedSV			4	40629905	40630022	DEL	117	Merge
chr16	73267008	73267101	DEL	93	LongRanger			chr6	63480013	63480186	DEL	173	LinkedSV			4	40947309	40947421	DEL	112	Merge
chr20	56706689	56706782	DEL	93	LongRanger			chr6	63583714	63586524	DEL	2810	LinkedSV			4	41139719	41140315	DEL	596	Merge
chr20	69778417	69778510	DEL	93	LongRanger			chr6	63971038	63972413	DEL	1375	LinkedSV			4	41331145	41331909	DEL	764	Merge
chr23	25716481	25716574	DEL	93	LongRanger			chr6	64005146	64006104	DEL	958	LinkedSV			4	42326201	42326282	DEL	81	Merge
chr23	50736597	50736690	DEL	93	LongRanger			chr6	64258778	64258835	DEL	57	LinkedSV			4	42845536	42846036	DEL	500	Merge
chr23	52235164	52235257	DEL	93	LongRanger			chr6	64333687	64337044	DEL	3357	LinkedSV			4	43158453	43158678	DEL	225	Merge
chrX	134365077	134365170	DEL	93	LongRanger			chr6	64387739	64387792	DEL	53	LinkedSV			4	43245087	43255148	DEL	10061	Merge
chr1	156027326	156027420	DEL	94	LongRanger			chr6	65437037	65437691	DEL	654	LinkedSV			4	44131604	44131846	DEL	242	Merge
chr2	56966	57060	DEL	94	LongRanger			chr6	65758563	65758804	DEL	241	LinkedSV			4	44131605	44132089	DEL	484	Merge
chr2	64473	64567	DEL	94	LongRanger			chr6	67047318	67047622	DEL	304	LinkedSV			4	44569292	44576982	DEL	7690	Merge
chr2	27331047	27331141	DEL	94	LongRanger			chr6	67394414	67395578	DEL	1164	LinkedSV			4	45769352	45769451	DEL	99	Merge
chr4	158	252	DEL	94	LongRanger			chr6	67543719	67543844	DEL	125	LinkedSV			4	45922404	45922762	DEL	358	Merge
chr4	88117475	88117569	DEL	94	LongRanger			chr6	68015547	68015637	DEL	90	LinkedSV			4	47160783	47179801	DEL	19018	Merge
chr5	76740477	76740571	DEL	94	LongRanger			chr6	68694901	68695147	DEL	246	LinkedSV			4	47351435	47361507	DEL	10072	Merge
chr7	14132133	14132227	DEL	94	LongRanger			chr6	68785370	68786240	DEL	870	LinkedSV			4	47431809	47431854	DEL	45	Merge
chr8	33198232	33198326	DEL	94	LongRanger			chr6	69166231	69167029	DEL	798	LinkedSV			4	47442125	47442563	DEL	438	Merge
chr8	111089161	111089255	DEL	94	LongRanger			chr6	69286344	69286976	DEL	632	LinkedSV			4	47770838	47770996	DEL	158	Merge
chr9	65438118	65438212	DEL	94	LongRanger			chr6	69537901	69563476	DEL	25575	LinkedSV			4	48058426	48058892	DEL	466	Merge
chr10	44221550	44221644	DEL	94	LongRanger			chr6	69563632	69595608	DEL	31976	LinkedSV			4	48933682	48933748	DEL	66	Merge
chr11	20880016	20880110	DEL	94	LongRanger			chr6	69661140	69662464	DEL	1324	LinkedSV			4	49258501	49260950	DEL	2449	Merge
chr11	98392314	98392408	DEL	94	LongRanger			chr6	69777457	69778254	DEL	797	LinkedSV			4	49641893	49643478	DEL	1585	Merge
chr12	70944409	70944503	DEL	94	LongRanger			chr6	71504456	71504603	DEL	147	LinkedSV			4	50287860	50288355	DEL	495	Merge
chr13	29893867	29893961	DEL	94	LongRanger			chr6	71658368	71658522	DEL	154	LinkedSV			4	50299616	50300192	DEL	576	Merge
chr15	58108307	58108401	DEL	94	LongRanger			chr6	71770504	71770708	DEL	204	LinkedSV			4	50314730	50315010	DEL	280	Merge
chr15	69497599	69497693	DEL	94	LongRanger			chr6	72419812	72422031	DEL	2219	LinkedSV			4	50827020	50827118	DEL	98	Merge
chr17	37500105	37500199	DEL	94	LongRanger			chr6	72707570	72708606	DEL	1036	LinkedSV			4	51471184	51472313	DEL	1129	Merge
chr18	4634396	4634490	DEL	94	LongRanger			chr6	72977548	72978048	DEL	500	LinkedSV			4	51471190	51473184	DEL	1994	Merge
chr19	7007763	7007857	DEL	94	LongRanger			chr6	73090508	73091009	DEL	501	LinkedSV			4	51472417	51473189	DEL	772	Merge
chr19	7659679	7659773	DEL	94	LongRanger			chr6	73303460	73304432	DEL	972	LinkedSV			4	51891541	51891601	DEL	60	Merge
chr20	46826000	46826094	DEL	94	LongRanger			chr6	74463744	74469582	DEL	5838	LinkedSV			4	52519252	52520029	DEL	777	Merge
chr22	33220578	33220672	DEL	94	LongRanger			chr6	74703575	74706290	DEL	2715	LinkedSV			4	52904073	52904119	DEL	46	Merge
chr23	4431366	4431460	DEL	94	LongRanger			chr6	75060205	75060282	DEL	77	LinkedSV			4	53625554	53626422	DEL	868	Merge
chr23	28914783	28914877	DEL	94	LongRanger			chr6	75212923	75212981	DEL	58	LinkedSV			4	53705942	53706003	DEL	61	Merge
chr25	38598774	38598868	DEL	94	LongRanger			chr6	75559409	75559489	DEL	80	LinkedSV			4	53937282	53937439	DEL	157	Merge
chr27	8406939	8407033	DEL	94	LongRanger			chr6	76015548	76016665	DEL	1117	LinkedSV			4	54172511	54173454	DEL	943	Merge
chr28	23289425	23289519	DEL	94	LongRanger			chr6	76085734	76088169	DEL	2435	LinkedSV			4	54515688	54518295	DEL	2607	Merge
chr29	24000580	24000674	DEL	94	LongRanger			chr6	77853689	77854145	DEL	456	LinkedSV			4	54734058	54734219	DEL	161	Merge
chrX	119432620	119432714	DEL	94	LongRanger			chr6	78732912	78739166	DEL	6254	LinkedSV			4	55402227	55402972	DEL	745	Merge
chr3	24877694	24877789	DEL	95	LongRanger			chr6	78743420	78743649	DEL	229	LinkedSV			4	56015830	56016175	DEL	345	Merge
chr4	125457	125552	DEL	95	LongRanger			chr6	78783789	78784017	DEL	228	LinkedSV			4	56454950	56455460	DEL	510	Merge
chr5	35886577	35886672	DEL	95	LongRanger			chr6	79181537	79183047	DEL	1510	LinkedSV			4	56948463	56948607	DEL	144	Merge
chr6	25764422	25764517	DEL	95	LongRanger			chr6	79711715	79711771	DEL	56	LinkedSV			4	57697238	57697282	DEL	44	Merge
chr7	67905876	67905971	DEL	95	LongRanger			chr6	79752671	79752800	DEL	129	LinkedSV			4	57805542	57805601	DEL	59	Merge
chr8	5946753	5946848	DEL	95	LongRanger			chr6	79796730	79798034	DEL	1304	LinkedSV			4	57996172	57997183	DEL	1011	Merge
chr8	87702729	87702824	DEL	95	LongRanger			chr6	79915395	79915449	DEL	54	LinkedSV			4	58353732	58353803	DEL	71	Merge
chr10	77445341	77445436	DEL	95	LongRanger			chr6	79948657	79950794	DEL	2137	LinkedSV			4	58358545	58359914	DEL	1369	Merge
chr10	94365911	94366006	DEL	95	LongRanger			chr6	80341474	80345546	DEL	4072	LinkedSV			4	58594867	58594990	DEL	123	Merge
chr11	35582161	35582256	DEL	95	LongRanger			chr6	80910663	80912061	DEL	1398	LinkedSV			4	59022363	59023476	DEL	1113	Merge
chr12	85044168	85044263	DEL	95	LongRanger			chr6	81142145	81142575	DEL	430	LinkedSV			4	59064069	59064111	DEL	42	Merge
chr14	70347365	70347460	DEL	95	LongRanger			chr6	81510551	81511915	DEL	1364	LinkedSV			4	59201171	59205629	DEL	4458	Merge
chr16	15051607	15051702	DEL	95	LongRanger			chr6	81649317	81649547	DEL	230	LinkedSV			4	59525509	59526274	DEL	765	Merge
chr20	2516758	2516853	DEL	95	LongRanger			chr6	81749790	81751766	DEL	1976	LinkedSV			4	59746685	59747807	DEL	1122	Merge
chr23	7099945	7100040	DEL	95	LongRanger			chr6	81782236	81782284	DEL	48	LinkedSV			4	59854304	59854423	DEL	119	Merge
chr25	18313645	18313740	DEL	95	LongRanger			chr6	81818721	81818974	DEL	253	LinkedSV			4	60248969	60249693	DEL	724	Merge
chr28	38724957	38725052	DEL	95	LongRanger			chr6	82337192	82337344	DEL	152	LinkedSV			4	61247647	61261755	DEL	14108	Merge
chr29	45474873	45474968	DEL	95	LongRanger			chr6	82542006	82542903	DEL	897	LinkedSV			4	62058422	62058645	DEL	223	Merge
chr2	121616349	121616445	DEL	96	LongRanger			chr6	82609464	82609676	DEL	212	LinkedSV			4	62406834	62406977	DEL	143	Merge
chr3	72373772	72373868	DEL	96	LongRanger			chr6	83325804	83326504	DEL	700	LinkedSV			4	62440186	62440669	DEL	483	Merge
chr4	6061196	6061292	DEL	96	LongRanger			chr6	84680092	84680460	DEL	368	LinkedSV			4	62531379	62542948	DEL	11569	Merge
chr5	39474650	39474746	DEL	96	LongRanger			chr6	84956912	84957012	DEL	100	LinkedSV			4	63872393	63872435	DEL	42	Merge
chr6	15500050	15500146	DEL	96	LongRanger			chr6	85126678	85127588	DEL	910	LinkedSV			4	64504984	64506279	DEL	1295	Merge
chr7	74530465	74530561	DEL	96	LongRanger			chr6	85814941	85815014	DEL	73	LinkedSV			4	64697774	64698457	DEL	683	Merge
chr8	34981796	34981892	DEL	96	LongRanger			chr6	85841786	85842991	DEL	1205	LinkedSV			4	64750120	64751075	DEL	955	Merge
chr8	90411399	90411495	DEL	96	LongRanger			chr6	85880095	85880647	DEL	552	LinkedSV			4	65035564	65036198	DEL	634	Merge
chr11	6567240	6567336	DEL	96	LongRanger			chr6	86460133	86460643	DEL	510	LinkedSV			4	69735388	69738120	DEL	2732	Merge
chr11	55997740	55997836	DEL	96	LongRanger			chr6	87457459	87457514	DEL	55	LinkedSV			4	69754722	69757645	DEL	2923	Merge
chr13	18546745	18546841	DEL	96	LongRanger			chr6	88949402	88950605	DEL	1203	LinkedSV			4	70069632	70082759	DEL	13127	Merge
chr14	68355780	68355876	DEL	96	LongRanger			chr6	89188929	89193747	DEL	4818	LinkedSV			4	70552143	70552262	DEL	119	Merge
chr15	79753557	79753653	DEL	96	LongRanger			chr6	89257929	89258464	DEL	535	LinkedSV			4	70751704	70751799	DEL	95	Merge
chr20	46340252	46340348	DEL	96	LongRanger			chr6	89783669	89788370	DEL	4701	LinkedSV			4	70993493	70993552	DEL	59	Merge
chr24	27087676	27087772	DEL	96	LongRanger			chr6	89798448	89798500	DEL	52	LinkedSV			4	71653542	71653584	DEL	42	Merge
chr25	10821540	10821636	DEL	96	LongRanger			chr6	89907851	89907921	DEL	70	LinkedSV			4	72323101	72331349	DEL	8248	Merge
chr25	35337531	35337627	DEL	96	LongRanger			chr6	90435353	90439534	DEL	4181	LinkedSV			4	72891299	72892154	DEL	855	Merge
chr26	34420256	34420352	DEL	96	LongRanger			chr6	90815616	90816674	DEL	1058	LinkedSV			4	73715829	73715892	DEL	63	Merge
chr27	45333503	45333599	DEL	96	LongRanger			chr6	91056965	91058544	DEL	1579	LinkedSV			4	73812975	73813027	DEL	52	Merge
chr28	1126999	1127095	DEL	96	LongRanger			chr6	91073261	91073735	DEL	474	LinkedSV			4	73915569	73915617	DEL	48	Merge
chr1	47613700	47613797	DEL	97	LongRanger			chr6	91338857	91338970	DEL	113	LinkedSV			4	74011002	74011089	DEL	87	Merge
chr1	147444133	147444230	DEL	97	LongRanger			chr6	91906312	91906482	DEL	170	LinkedSV			4	74486496	74486562	DEL	66	Merge
chr2	95651078	95651175	DEL	97	LongRanger			chr6	92346276	92346618	DEL	342	LinkedSV			4	74587479	74587533	DEL	54	Merge
chr6	10030849	10030946	DEL	97	LongRanger			chr6	92473003	92474445	DEL	1442	LinkedSV			4	75321419	75321503	DEL	84	Merge
chr6	105567980	105568077	DEL	97	LongRanger			chr6	93160630	93160699	DEL	69	LinkedSV			4	76651849	76651913	DEL	64	Merge
chr9	87175757	87175854	DEL	97	LongRanger			chr6	93357845	93358588	DEL	743	LinkedSV			4	76768687	76774725	DEL	6038	Merge
chr9	99732283	99732380	DEL	97	LongRanger			chr6	94208649	94208935	DEL	286	LinkedSV			4	76831688	76844627	DEL	12939	Merge
chr10	90330658	90330755	DEL	97	LongRanger			chr6	95303905	95304055	DEL	150	LinkedSV			4	76999216	76999981	DEL	765	Merge
chr10	98430112	98430209	DEL	97	LongRanger			chr6	95512763	95513021	DEL	258	LinkedSV			4	77108430	77108900	DEL	470	Merge
chr11	26200191	26200288	DEL	97	LongRanger			chr6	95989062	95989138	DEL	76	LinkedSV			4	77158167	77158236	DEL	69	Merge
chr11	41984492	41984589	DEL	97	LongRanger			chr6	96095886	96096289	DEL	403	LinkedSV			4	80462493	80462779	DEL	286	Merge
chr11	53251299	53251396	DEL	97	LongRanger			chr6	96597022	96605993	DEL	8971	LinkedSV			4	81550730	81550827	DEL	97	Merge
chr11	62854249	62854346	DEL	97	LongRanger			chr6	97233196	97233755	DEL	559	LinkedSV			4	82228546	82228884	DEL	338	Merge
chr12	38482086	38482183	DEL	97	LongRanger			chr6	97242388	97242457	DEL	69	LinkedSV			4	83178628	83179794	DEL	1166	Merge
chr13	82323508	82323605	DEL	97	LongRanger			chr6	97491612	97491770	DEL	158	LinkedSV			4	83263494	83264845	DEL	1351	Merge
chr14	75077984	75078081	DEL	97	LongRanger			chr6	97491901	97491956	DEL	55	LinkedSV			4	83955442	83955801	DEL	359	Merge
chr17	10802521	10802618	DEL	97	LongRanger			chr6	97705636	97705756	DEL	120	LinkedSV			4	84147586	84147733	DEL	147	Merge
chr24	60860720	60860817	DEL	97	LongRanger			chr6	98418176	98418333	DEL	157	LinkedSV			4	84360280	84360449	DEL	169	Merge
chr29	49364657	49364754	DEL	97	LongRanger			chr6	98645415	98645656	DEL	241	LinkedSV			4	84598296	84598894	DEL	598	Merge
chr1	75502550	75502648	DEL	98	LongRanger			chr6	99072598	99072919	DEL	321	LinkedSV			4	84609163	84609206	DEL	43	Merge
chr2	11163556	11163654	DEL	98	LongRanger			chr6	99469939	99470083	DEL	144	LinkedSV			4	84992641	84992695	DEL	54	Merge
chr3	112637760	112637858	DEL	98	LongRanger			chr6	99613364	99624391	DEL	11027	LinkedSV			4	85453705	85456648	DEL	2943	Merge
chr4	11082776	11082874	DEL	98	LongRanger			chr6	99801224	99801530	DEL	306	LinkedSV			4	85707113	85707334	DEL	221	Merge
chr4	81550729	81550827	DEL	98	LongRanger			chr6	101267671	101267983	DEL	312	LinkedSV			4	86333681	86333734	DEL	53	Merge
chr5	69664094	69664192	DEL	98	LongRanger			chr6	103117400	103117558	DEL	158	LinkedSV			4	86351006	86351300	DEL	294	Merge
chr6	91338856	91338954	DEL	98	LongRanger			chr6	103236709	103236947	DEL	238	LinkedSV			4	86402575	86402691	DEL	116	Merge
chr8	77452155	77452253	DEL	98	LongRanger			chr6	103263512	103266495	DEL	2983	LinkedSV			4	87635067	87635442	DEL	375	Merge
chr9	94052962	94053060	DEL	98	LongRanger			chr6	103591127	103591446	DEL	319	LinkedSV			4	88117476	88117569	DEL	93	Merge
chr12	44939943	44940041	DEL	98	LongRanger			chr6	105003267	105003335	DEL	68	LinkedSV			4	88181772	88184488	DEL	2716	Merge
chr12	62796262	62796360	DEL	98	LongRanger			chr6	105004351	105007019	DEL	2668	LinkedSV			4	88256378	88256823	DEL	445	Merge
chr15	5747988	5748086	DEL	98	LongRanger			chr6	105173982	105174481	DEL	499	LinkedSV			4	88634218	88634529	DEL	311	Merge
chr15	18408559	18408657	DEL	98	LongRanger			chr6	105567980	105568077	DEL	97	LinkedSV			4	89115827	89115904	DEL	77	Merge
chr19	5972347	5972445	DEL	98	LongRanger			chr6	105738228	105739532	DEL	1304	LinkedSV			4	89399958	89400102	DEL	144	Merge
chr25	5669921	5670019	DEL	98	LongRanger			chr6	106255485	106255633	DEL	148	LinkedSV			4	89412556	89412611	DEL	55	Merge
chr26	2428578	2428676	DEL	98	LongRanger			chr6	106711729	106712075	DEL	346	LinkedSV			4	89458638	89467171	DEL	8533	Merge
chr27	11352206	11352304	DEL	98	LongRanger			chr6	107010904	107012031	DEL	1127	LinkedSV			4	89524778	89524971	DEL	193	Merge
chrX	115559956	115560054	DEL	98	LongRanger			chr6	107123770	107124034	DEL	264	LinkedSV			4	89668953	89670011	DEL	1058	Merge
chr1	42294927	42295026	DEL	99	LongRanger			chr6	107125272	107125332	DEL	60	LinkedSV			4	89775589	89776189	DEL	600	Merge
chr1	141556201	141556300	DEL	99	LongRanger			chr6	107178618	107178879	DEL	261	LinkedSV			4	89791145	89791629	DEL	484	Merge
chr4	114511552	114511651	DEL	99	LongRanger			chr6	108108809	108108887	DEL	78	LinkedSV			4	89844495	89851847	DEL	7352	Merge
chr5	115933801	115933900	DEL	99	LongRanger			chr6	109193654	109194007	DEL	353	LinkedSV			4	90700112	90700214	DEL	102	Merge
chr6	71844052	71844151	DEL	99	LongRanger			chr6	109546764	109547031	DEL	267	LinkedSV			4	91777850	91779111	DEL	1261	Merge
chr9	48976797	48976896	DEL	99	LongRanger			chr6	109983632	109984268	DEL	636	LinkedSV			4	92407559	92407612	DEL	53	Merge
chr9	72205286	72205385	DEL	99	LongRanger			chr6	110105791	110105860	DEL	69	LinkedSV			4	92735381	92736859	DEL	1478	Merge
chr11	17759846	17759945	DEL	99	LongRanger			chr6	110989100	110989768	DEL	668	LinkedSV			4	93002339	93004174	DEL	1835	Merge
chr11	92014184	92014283	DEL	99	LongRanger			chr6	110994604	110994819	DEL	215	LinkedSV			4	93254821	93255156	DEL	335	Merge
chr12	3873578	3873677	DEL	99	LongRanger			chr6	111047659	111048195	DEL	536	LinkedSV			4	94200059	94200269	DEL	210	Merge
chr12	64283826	64283925	DEL	99	LongRanger			chr6	111263146	111263840	DEL	694	LinkedSV			4	94734496	94734555	DEL	59	Merge
chr22	60668001	60668100	DEL	99	LongRanger			chr6	111661849	111662171	DEL	322	LinkedSV			4	94780831	94781293	DEL	462	Merge
chr24	22823436	22823535	DEL	99	LongRanger			chr6	111802540	111802602	DEL	62	LinkedSV			4	95229970	95230159	DEL	189	Merge
chr29	10670121	10670220	DEL	99	LongRanger			chr6	111882241	111882313	DEL	72	LinkedSV			4	95906391	95906535	DEL	144	Merge
chrX	6676563	6676662	DEL	99	LongRanger			chr6	112299612	112299865	DEL	253	LinkedSV			4	95909150	95909602	DEL	452	Merge
chrX	27703796	27703895	DEL	99	LongRanger			chr6	112514639	112516326	DEL	1687	LinkedSV			4	96814589	96814883	DEL	294	Merge
chrX	131659385	131659484	DEL	99	LongRanger			chr6	112522051	112522965	DEL	914	LinkedSV			4	96831631	96831933	DEL	302	Merge
chrX	135640538	135640637	DEL	99	LongRanger			chr6	113020896	113022719	DEL	1823	LinkedSV			4	96940294	96963235	DEL	22941	Merge
chr2	56682637	56682737	DEL	100	LongRanger			chr6	113025448	113025697	DEL	249	LinkedSV			4	97808513	97809283	DEL	770	Merge
chr4	45769351	45769451	DEL	100	LongRanger			chr6	113025542	113025627	DEL	85	LinkedSV			4	98386742	98387399	DEL	657	Merge
chr5	82807209	82807309	DEL	100	LongRanger			chr6	113041458	113043656	DEL	2198	LinkedSV			4	99069088	99080947	DEL	11859	Merge
chr7	14266128	14266228	DEL	100	LongRanger			chr6	113070895	113071646	DEL	751	LinkedSV			4	99462935	99477348	DEL	14413	Merge
chr7	72468840	72468940	DEL	100	LongRanger			chr6	113519939	113520941	DEL	1002	LinkedSV			4	99756925	99757578	DEL	653	Merge
chr9	67388897	67388997	DEL	100	LongRanger			chr6	113708845	113708924	DEL	79	LinkedSV			4	99762394	99762515	DEL	121	Merge
chr11	90121083	90121183	DEL	100	LongRanger			chr6	114148517	114148588	DEL	71	LinkedSV			4	99783060	99783182	DEL	122	Merge
chr12	3230706	3230806	DEL	100	LongRanger			chr6	114148700	114148771	DEL	71	LinkedSV			4	100491928	100492029	DEL	101	Merge
chr12	69234910	69235010	DEL	100	LongRanger			chr6	114157183	114157247	DEL	64	LinkedSV			4	100524221	100524540	DEL	319	Merge
chr15	48310576	48310676	DEL	100	LongRanger			chr6	114219249	114219313	DEL	64	LinkedSV			4	100683948	100684201	DEL	253	Merge
chr16	39708213	39708313	DEL	100	LongRanger			chr6	114481847	114481925	DEL	78	LinkedSV			4	101095437	101095781	DEL	344	Merge
chr17	22569133	22569233	DEL	100	LongRanger			chr6	114698971	114711881	DEL	12910	LinkedSV			4	101239352	101240361	DEL	1009	Merge
chr25	19408715	19408815	DEL	100	LongRanger			chr6	114698990	114711879	DEL	12889	LinkedSV			4	101245793	101246592	DEL	799	Merge
chr25	21129970	21130070	DEL	100	LongRanger			chr6	115096166	115096226	DEL	60	LinkedSV			4	101251434	101251488	DEL	54	Merge
chr27	41450000	41450100	DEL	100	LongRanger			chr6	115100309	115100385	DEL	76	LinkedSV			4	102309271	102310290	DEL	1019	Merge
chr28	44976279	44976379	DEL	100	LongRanger			chr6	115197727	115197819	DEL	92	LinkedSV			4	104151837	104152171	DEL	334	Merge
chr29	43406198	43406298	DEL	100	LongRanger			chr6	115284149	115284323	DEL	174	LinkedSV			4	105247772	105247959	DEL	187	Merge
chr1	65849721	65849822	DEL	101	LongRanger			chr6	115415646	115415808	DEL	162	LinkedSV			4	105247643	105248831	DEL	1188	Merge
chr1	87779090	87779191	DEL	101	LongRanger			chr6	115503806	115517671	DEL	13865	LinkedSV			4	105427835	105428248	DEL	413	Merge
chr1	156119421	156119522	DEL	101	LongRanger			chr6	115585407	115585478	DEL	71	LinkedSV			4	105429029	105429071	DEL	42	Merge
chr2	37802582	37802683	DEL	101	LongRanger			chr6	116331193	116331866	DEL	673	LinkedSV			4	105568906	105715322	DUP	146416	Merge
chr2	74643400	74643501	DEL	101	LongRanger			chr6	116475188	116475247	DEL	59	LinkedSV			4	105572573	105572640	DEL	67	Merge
chr2	113157852	113157953	DEL	101	LongRanger			chr6	116520085	116520150	DEL	65	LinkedSV			4	105585161	105585264	DEL	103	Merge
chr4	24321494	24321595	DEL	101	LongRanger			chr6	116893094	116893198	DEL	104	LinkedSV			4	105592365	105597883	DEL	5518	Merge
chr5	99413619	99413720	DEL	101	LongRanger			chr6	117112470	117112526	DEL	56	LinkedSV			4	105600715	105600876	DEL	161	Merge
chr6	8878050	8878151	DEL	101	LongRanger			chr6	117143693	117143810	DEL	117	LinkedSV			4	105609745	105622137	DEL	12392	Merge
chr6	13762420	13762521	DEL	101	LongRanger			chr6	117189090	117189167	DEL	77	LinkedSV			4	105714835	105715784	DEL	949	Merge
chr9	2032879	2032980	DEL	101	LongRanger			chr6	117224137	117224195	DEL	58	LinkedSV			4	105718284	105718432	DEL	148	Merge
chr10	83000933	83001034	DEL	101	LongRanger			chr6	117582454	117582521	DEL	67	LinkedSV			4	105722215	105744002	DEL	21787	Merge
chr12	71778173	71778274	DEL	101	LongRanger			chr7	81761	121017	DUP	39256	LinkedSV			4	105743595	105743711	DEL	116	Merge
chr14	81463477	81463578	DEL	101	LongRanger			chr7	447689	447743	DEL	54	LinkedSV			4	105830000	105980000	DUP	150000	Merge
chr15	14189153	14189254	DEL	101	LongRanger			chr7	800577	800710	DEL	133	LinkedSV			4	105833870	105834241	DEL	371	Merge
chr17	6760178	6760279	DEL	101	LongRanger			chr7	1230583	1231078	DEL	495	LinkedSV			4	105870524	105870849	DEL	325	Merge
chr19	54062962	54063063	DEL	101	LongRanger			chr7	1287281	1287630	DEL	349	LinkedSV			4	105977720	105978271	DEL	551	Merge
chr24	21908187	21908288	DEL	101	LongRanger			chr7	1793653	1794943	DEL	1290	LinkedSV			4	106056748	106059116	DEL	2368	Merge
chr24	23194853	23194954	DEL	101	LongRanger			chr7	2383080	2384552	DEL	1472	LinkedSV			4	106658649	106658751	DEL	102	Merge
chr28	42890534	42890635	DEL	101	LongRanger			chr7	2879611	2880045	DEL	434	LinkedSV			4	107159252	107159580	DEL	328	Merge
chr29	4255558	4255659	DEL	101	LongRanger			chr7	2978154	2978339	DEL	185	LinkedSV			4	107195492	107196944	DEL	1452	Merge
chr29	20387612	20387713	DEL	101	LongRanger			chr7	4416643	4416776	DEL	133	LinkedSV			4	107332300	107411377	DEL	79077	Merge
chr29	34842695	34842796	DEL	101	LongRanger			chr7	4886343	4886449	DEL	106	LinkedSV			4	107412765	107440505	DEL	27740	Merge
chr1	117985341	117985443	DEL	102	LongRanger			chr7	4937459	4937520	DEL	61	LinkedSV			4	107506604	107508124	DEL	1520	Merge
chr3	65093048	65093150	DEL	102	LongRanger			chr7	6375031	6375113	DEL	82	LinkedSV			4	107719399	107831314	DEL	111915	Merge
chr4	100491927	100492029	DEL	102	LongRanger			chr7	6711192	6711247	DEL	55	LinkedSV			4	107877496	107907160	DEL	29664	Merge
chr6	26406659	26406761	DEL	102	LongRanger			chr7	6996149	6996920	DEL	771	LinkedSV			4	107984186	107984704	DEL	518	Merge
chr7	80064394	80064496	DEL	102	LongRanger			chr7	7084501	7087221	DEL	2720	LinkedSV			4	108165616	108165804	DEL	188	Merge
chr11	22682785	22682887	DEL	102	LongRanger			chr7	7129501	7129597	DEL	96	LinkedSV			4	108170065	108170127	DEL	62	Merge
chr12	53529225	53529327	DEL	102	LongRanger			chr7	7132195	7132487	DEL	292	LinkedSV			4	108277768	108291454	DEL	13686	Merge
chr13	14753220	14753322	DEL	102	LongRanger			chr7	7519809	7520191	DEL	382	LinkedSV			4	108329746	108330047	DEL	301	Merge
chr18	39919674	39919776	DEL	102	LongRanger			chr7	8002003	8002217	DEL	214	LinkedSV			4	108331329	108331490	DEL	161	Merge
chr18	48175423	48175525	DEL	102	LongRanger			chr7	8180425	8180571	DEL	146	LinkedSV			4	108641613	108641676	DEL	63	Merge
chr20	28513466	28513568	DEL	102	LongRanger			chr7	8721856	8730440	DEL	8584	LinkedSV			4	108653183	108656451	DEL	3268	Merge
chr23	2927310	2927412	DEL	102	LongRanger			chr7	8868798	8870329	DEL	1531	LinkedSV			4	108728964	108737336	DEL	8372	Merge
chr25	6822362	6822464	DEL	102	LongRanger			chr7	9077395	9078801	DEL	1406	LinkedSV			4	108826540	108827603	DEL	1063	Merge
chr26	10303660	10303762	DEL	102	LongRanger			chr7	9214639	9215641	DEL	1002	LinkedSV			4	108899669	108906694	DEL	7025	Merge
chr26	26119254	26119356	DEL	102	LongRanger			chr7	9289179	9289245	DEL	66	LinkedSV			4	108916907	108917370	DEL	463	Merge
chr29	7169491	7169593	DEL	102	LongRanger			chr7	9782184	9782316	DEL	132	LinkedSV			4	108996669	109005002	DEL	8333	Merge
chr1	151898142	151898245	DEL	103	LongRanger			chr7	10032329	10033917	DEL	1588	LinkedSV			4	109036697	109037715	DEL	1018	Merge
chr4	90700111	90700214	DEL	103	LongRanger			chr7	10234193	10235571	DEL	1378	LinkedSV			4	109957024	109957402	DEL	378	Merge
chr9	2855522	2855625	DEL	103	LongRanger			chr7	10382263	10383416	DEL	1153	LinkedSV			4	110247361	110247652	DEL	291	Merge
chr10	95812765	95812868	DEL	103	LongRanger			chr7	10386523	10390697	DEL	4174	LinkedSV			4	110484648	110486987	DEL	2339	Merge
chr11	9473971	9474074	DEL	103	LongRanger			chr7	10426946	10428271	DEL	1325	LinkedSV			4	110528960	110537338	DEL	8378	Merge
chr15	15969447	15969550	DEL	103	LongRanger			chr7	10678347	10678502	DEL	155	LinkedSV			4	110568482	110569210	DEL	728	Merge
chr15	47957814	47957917	DEL	103	LongRanger			chr7	10913891	10919415	DEL	5524	LinkedSV			4	111165628	111165779	DEL	151	Merge
chr16	10511123	10511226	DEL	103	LongRanger			chr7	11269651	11270852	DEL	1201	LinkedSV			4	111218929	111219001	DEL	72	Merge
chr16	59021588	59021691	DEL	103	LongRanger			chr7	11271370	11271673	DEL	303	LinkedSV			4	111419785	111420139	DEL	354	Merge
chr20	70367283	70367386	DEL	103	LongRanger			chr7	11479917	11479973	DEL	56	LinkedSV			4	111552115	111552473	DEL	358	Merge
chr23	23351603	23351706	DEL	103	LongRanger			chr7	11982003	11983727	DEL	1724	LinkedSV			4	111587568	111588321	DEL	753	Merge
chr27	42411284	42411387	DEL	103	LongRanger			chr7	12979609	12980908	DEL	1299	LinkedSV			4	111877632	111878857	DEL	1225	Merge
chr29	5111343	5111446	DEL	103	LongRanger			chr7	13275371	13275881	DEL	510	LinkedSV			4	112269619	112269678	DEL	59	Merge
chrX	138222101	138222204	DEL	103	LongRanger			chr7	13454878	13455252	DEL	374	LinkedSV			4	112863207	112863607	DEL	400	Merge
chr3	61773888	61773992	DEL	104	LongRanger			chr7	13536624	13536925	DEL	301	LinkedSV			4	112876070	112876132	DEL	62	Merge
chr4	105585160	105585264	DEL	104	LongRanger			chr7	13563921	13564078	DEL	157	LinkedSV			4	113181798	113181857	DEL	59	Merge
chr5	107545669	107545773	DEL	104	LongRanger			chr7	13784967	13785259	DEL	292	LinkedSV			4	113372728	113373300	DEL	572	Merge
chr6	116893094	116893198	DEL	104	LongRanger			chr7	13827169	13827620	DEL	451	LinkedSV			4	113789004	113789642	DEL	638	Merge
chr10	44803210	44803314	DEL	104	LongRanger			chr7	13882504	13888210	DEL	5706	LinkedSV			4	113948493	113948832	DEL	339	Merge
chr11	56471745	56471849	DEL	104	LongRanger			chr7	13974119	13975317	DEL	1198	LinkedSV			4	114096534	114096621	DEL	87	Merge
chr12	45259663	45259767	DEL	104	LongRanger			chr7	14083928	14087921	DEL	3993	LinkedSV			4	114461685	114461828	DEL	143	Merge
chr15	54038149	54038253	DEL	104	LongRanger			chr7	14123304	14123498	DEL	194	LinkedSV			4	114511553	114511651	DEL	98	Merge
chr18	11117089	11117193	DEL	104	LongRanger			chr7	14217062	14218362	DEL	1300	LinkedSV			4	114537344	114538587	DEL	1243	Merge
chr20	16597150	16597254	DEL	104	LongRanger			chr7	14470837	14472899	DEL	2062	LinkedSV			4	114927993	114928802	DEL	809	Merge
chr22	10093078	10093182	DEL	104	LongRanger			chr7	15595364	15596069	DEL	705	LinkedSV			4	115079813	115079866	DEL	53	Merge
chr23	33630600	33630704	DEL	104	LongRanger			chr7	17548433	17548486	DEL	53	LinkedSV			4	115386593	115392498	DEL	5905	Merge
chr26	3510460	3510564	DEL	104	LongRanger			chr7	18646143	18646411	DEL	268	LinkedSV			4	115403182	115403718	DEL	536	Merge
chr29	1800329	1800433	DEL	104	LongRanger			chr7	21096681	21096924	DEL	243	LinkedSV			4	115498939	115499083	DEL	144	Merge
chr3	115715275	115715380	DEL	105	LongRanger			chr7	21284710	21286116	DEL	1406	LinkedSV			4	115542046	115542136	DEL	90	Merge
chr6	84956909	84957014	DEL	105	LongRanger			chr7	21991801	21993419	DEL	1618	LinkedSV			4	115657743	115657888	DEL	145	Merge
chr10	97727552	97727657	DEL	105	LongRanger			chr7	23217367	23217424	DEL	57	LinkedSV			4	116129206	116129267	DEL	61	Merge
chr12	9506576	9506681	DEL	105	LongRanger			chr7	23229525	23230630	DEL	1105	LinkedSV			4	116186239	116189100	DEL	2861	Merge
chr14	6070287	6070392	DEL	105	LongRanger			chr7	23369420	23369572	DEL	152	LinkedSV			4	116312796	116313025	DEL	229	Merge
chr14	51326121	51326226	DEL	105	LongRanger			chr7	23456475	23457407	DEL	932	LinkedSV			4	116552990	116553065	DEL	75	Merge
chr20	60773677	60773782	DEL	105	LongRanger			chr7	23482594	23485379	DEL	2785	LinkedSV			4	116746272	116746406	DEL	134	Merge
chr20	70908722	70908827	DEL	105	LongRanger			chr7	23657519	23658244	DEL	725	LinkedSV			4	116923792	116924202	DEL	410	Merge
chr21	30338675	30338780	DEL	105	LongRanger			chr7	23796617	23798759	DEL	2142	LinkedSV			4	117019382	117025117	DEL	5735	Merge
chr23	3291341	3291446	DEL	105	LongRanger			chr7	24655936	24657341	DEL	1405	LinkedSV			4	117186954	117187094	DEL	140	Merge
chr24	6014801	6014906	DEL	105	LongRanger			chr7	25121926	25122127	DEL	201	LinkedSV			4	117219654	117219859	DEL	205	Merge
chr24	28645459	28645564	DEL	105	LongRanger			chr7	25945447	25945679	DEL	232	LinkedSV			4	117320227	117320340	DEL	113	Merge
chr29	15668842	15668947	DEL	105	LongRanger			chr7	26033686	26035008	DEL	1322	LinkedSV			4	117610930	117610998	DEL	68	Merge
chr29	30715372	30715477	DEL	105	LongRanger			chr7	26433442	26440056	DEL	6614	LinkedSV			4	117767410	117767517	DEL	107	Merge
chr1	11764754	11764860	DEL	106	LongRanger			chr7	26433534	26435560	DEL	2026	LinkedSV			4	118628577	118648575	DEL	19998	Merge
chr4	3879625	3879731	DEL	106	LongRanger			chr7	26435930	26437262	DEL	1332	LinkedSV			4	118719814	118719882	DEL	68	Merge
chr5	80534131	80534237	DEL	106	LongRanger			chr7	26437750	26440088	DEL	2338	LinkedSV			4	118756793	118756874	DEL	81	Merge
chr9	4538447	4538553	DEL	106	LongRanger			chr7	26459816	26459930	DEL	114	LinkedSV			4	118814304	118814372	DEL	68	Merge
chr10	29309217	29309323	DEL	106	LongRanger			chr7	26722488	26726360	DEL	3872	LinkedSV			4	118925038	118933239	DEL	8201	Merge
chr10	94556228	94556334	DEL	106	LongRanger			chr7	27016496	27016568	DEL	72	LinkedSV			4	119023713	119023768	DEL	55	Merge
chr14	24877671	24877777	DEL	106	LongRanger			chr7	27396542	27396758	DEL	216	LinkedSV			4	119024013	119024067	DEL	54	Merge
chr15	5830121	5830227	DEL	106	LongRanger			chr7	28460345	28460506	DEL	161	LinkedSV			4	119027305	119027374	DEL	69	Merge
chr15	68599945	68600051	DEL	106	LongRanger			chr7	30045826	30045900	DEL	74	LinkedSV			4	119077402	119077482	DEL	80	Merge
chr20	46554251	46554357	DEL	106	LongRanger			chr7	30046794	30049549	DEL	2755	LinkedSV			4	119577945	119578074	DEL	129	Merge
chr23	30108149	30108255	DEL	106	LongRanger			chr7	30071630	30078948	DEL	7318	LinkedSV			4	119840000	120010000	DEL	170000	Merge
chr28	16619402	16619508	DEL	106	LongRanger			chr7	30459995	30460479	DEL	484	LinkedSV			5	2851	21713	DEL	18862	Merge
chr1	140974413	140974520	DEL	107	LongRanger			chr7	31099258	31099414	DEL	156	LinkedSV			5	9561	9611	DEL	50	Merge
chr4	5966638	5966745	DEL	107	LongRanger			chr7	31362696	31362832	DEL	136	LinkedSV			5	109254	111694	DEL	2440	Merge
chr5	72751391	72751498	DEL	107	LongRanger			chr7	31876225	31877188	DEL	963	LinkedSV			5	109505	111535	DEL	2030	Merge
chr6	8712683	8712790	DEL	107	LongRanger			chr7	32827344	32827408	DEL	64	LinkedSV			5	109342	112184	DEL	2842	Merge
chr6	51254006	51254113	DEL	107	LongRanger			chr7	33298888	33298953	DEL	65	LinkedSV			5	182417	195861	DEL	13444	Merge
chr9	16814893	16815000	DEL	107	LongRanger			chr7	33327912	33327990	DEL	78	LinkedSV			5	520036	522938	DEL	2902	Merge
chr9	40931215	40931322	DEL	107	LongRanger			chr7	33336719	33337518	DEL	799	LinkedSV			5	534756	535727	DEL	971	Merge
chr9	50379923	50380030	DEL	107	LongRanger			chr7	34086820	34087295	DEL	475	LinkedSV			5	657079	657868	DEL	789	Merge
chr10	77847699	77847806	DEL	107	LongRanger			chr7	34455465	34461894	DEL	6429	LinkedSV			5	732335	740708	DEL	8373	Merge
chr10	83317394	83317501	DEL	107	LongRanger			chr7	35382979	35387186	DEL	4207	LinkedSV			5	761584	762518	DEL	934	Merge
chr11	96864159	96864266	DEL	107	LongRanger			chr7	35578595	35578684	DEL	89	LinkedSV			5	810417	810554	DEL	137	Merge
chr12	72318796	72318903	DEL	107	LongRanger			chr7	36076848	36076940	DEL	92	LinkedSV			5	955019	955070	DEL	51	Merge
chr15	62471915	62472022	DEL	107	LongRanger			chr7	37944011	37944073	DEL	62	LinkedSV			5	1203267	1203309	DEL	42	Merge
chr19	17454946	17455053	DEL	107	LongRanger			chr7	39543202	39546749	DEL	3547	LinkedSV			5	1430675	1430849	DEL	174	Merge
chr20	8952771	8952878	DEL	107	LongRanger			chr7	40412354	40434585	DEL	22231	LinkedSV			5	1473612	1474059	DEL	447	Merge
chr20	34779965	34780072	DEL	107	LongRanger			chr7	40477929	40486715	DEL	8786	LinkedSV			5	2166058	2167382	DEL	1324	Merge
chr27	42972451	42972558	DEL	107	LongRanger			chr7	40478019	40486646	DEL	8627	LinkedSV			5	2692444	2692924	DEL	480	Merge
chr29	12878135	12878242	DEL	107	LongRanger			chr7	40600304	40601390	DEL	1086	LinkedSV			5	2895105	2896380	DEL	1275	Merge
chr1	134301	134409	DEL	108	LongRanger			chr7	40967083	40967227	DEL	144	LinkedSV			5	2919156	2919203	DEL	47	Merge
chr1	155986752	155986860	DEL	108	LongRanger			chr7	41003024	41005054	DEL	2030	LinkedSV			5	2942837	2942929	DEL	92	Merge
chr2	49260403	49260511	DEL	108	LongRanger			chr7	41015778	41016024	DEL	246	LinkedSV			5	3075386	3075560	DEL	174	Merge
chr2	50489064	50489172	DEL	108	LongRanger			chr7	41021398	41026782	DEL	5384	LinkedSV			5	3120437	3120960	DEL	523	Merge
chr2	132879440	132879548	DEL	108	LongRanger			chr7	41082862	41091263	DEL	8401	LinkedSV			5	3364407	3364570	DEL	163	Merge
chr3	18322647	18322755	DEL	108	LongRanger			chr7	41323724	41324270	DEL	546	LinkedSV			5	3380220	3389461	DEL	9241	Merge
chr3	69679201	69679309	DEL	108	LongRanger			chr7	41486729	41487940	DEL	1211	LinkedSV			5	3768263	3768404	DEL	141	Merge
chr4	117767409	117767517	DEL	108	LongRanger			chr7	41503889	41503998	DEL	109	LinkedSV			5	3770827	3771283	DEL	456	Merge
chr5	12955542	12955650	DEL	108	LongRanger			chr7	41722957	41758195	DEL	35238	LinkedSV			5	3985660	3987932	DEL	2272	Merge
chr6	9992205	9992313	DEL	108	LongRanger			chr7	41758914	41762862	DEL	3948	LinkedSV			5	4023948	4028733	DEL	4785	Merge
chr6	49418140	49418248	DEL	108	LongRanger			chr7	42657201	42657342	DEL	141	LinkedSV			5	4142161	4147624	DEL	5463	Merge
chr7	56264047	56264155	DEL	108	LongRanger			chr7	42659351	42659685	DEL	334	LinkedSV			5	4185071	4185142	DEL	71	Merge
[truncated: 8,441 more rows]

## Sheet: ONT
Table S1. Summary of identified SVs using different methods.
Chr	Begin	End	Type	Size	Method			Chr	Begin	End	Type	Size	Method			Chr	Begin	End	Type	Size	Method
chr1	44980	45006	DEL	26	PBSV			chr1	140783	144382	DUP	3599	Sniffles			1	64949	65018	DEL	69	Merge
chr1	64948	65018	DEL	70	PBSV			chr1	286825	286900	DEL	75	Sniffles			1	140784	144382	DUP	3598	Merge
chr1	65211	65235	DEL	24	PBSV			chr1	376463	376516	DEL	53	Sniffles			1	148282	148330	DEL	48	Merge
chr1	138483	138502	DUP	19	PBSV			chr1	383193	391730	DEL	8537	Sniffles			1	159166	161782	DEL	2616	Merge
chr1	148281	148330	DEL	49	PBSV			chr1	438756	439233	DEL	477	Sniffles			1	163706	163797	DEL	91	Merge
chr1	157941	157965	DEL	24	PBSV			chr1	483217	491774	DEL	8557	Sniffles			1	165868	166362	DEL	494	Merge
chr1	159165	161782	DEL	2617	PBSV			chr1	543905	568783	DEL	24878	Sniffles			1	166637	166727	DEL	90	Merge
chr1	160276	160299	DEL	23	PBSV			chr1	603324	606705	DUP	3381	Sniffles			1	167387	167479	DEL	92	Merge
chr1	162798	162822	DEL	24	PBSV			chr1	637189	637245	DEL	56	Sniffles			1	173607	177897	DUP	4290	Merge
chr1	163705	163797	DEL	92	PBSV			chr1	655923	655961	DEL	38	Sniffles			1	176387	176433	DEL	46	Merge
chr1	163990	164014	DEL	24	PBSV			chr1	1092822	1092881	DEL	59	Sniffles			1	177559	177606	DEL	47	Merge
chr1	165867	166362	DEL	495	PBSV			chr1	1728525	1728570	DEL	45	Sniffles			1	179579	179619	DEL	40	Merge
chr1	166636	166727	DEL	91	PBSV			chr1	3015066	3015700	DEL	634	Sniffles			1	235097	235130	DEL	33	Merge
chr1	167386	167479	DEL	93	PBSV			chr1	3407847	3407903	DEL	56	Sniffles			1	262109	262141	DEL	32	Merge
chr1	172659	172683	DEL	24	PBSV			chr1	5050412	5050460	DEL	48	Sniffles			1	286826	286900	DEL	74	Merge
chr1	173606	177897	DUP	4291	PBSV			chr1	5962360	5965859	DEL	3499	Sniffles			1	376464	376516	DEL	52	Merge
chr1	176386	176433	DEL	47	PBSV			chr1	7245988	7246653	DEL	665	Sniffles			1	383194	391730	DEL	8536	Merge
chr1	177316	177340	DEL	24	PBSV			chr1	8728900	8729067	DEL	167	Sniffles			1	426632	427597	DEL	965	Merge
chr1	177558	177606	DEL	48	PBSV			chr1	10383221	10383358	DEL	137	Sniffles			1	429991	430258	DEL	267	Merge
chr1	179544	179568	DEL	24	PBSV			chr1	10493970	10494052	DEL	82	Sniffles			1	438757	439233	DEL	476	Merge
chr1	179578	179619	DEL	41	PBSV			chr1	11115311	11115351	DEL	40	Sniffles			1	441050	441081	DEL	31	Merge
chr1	235096	235130	DEL	34	PBSV			chr1	11764759	11764865	DEL	106	Sniffles			1	474492	474528	DEL	36	Merge
chr1	262108	262141	DEL	33	PBSV			chr1	11891695	11891810	DEL	115	Sniffles			1	483218	491774	DEL	8556	Merge
chr1	269976	269997	DEL	21	PBSV			chr1	13130794	13130832	DEL	38	Sniffles			1	501113	501163	DEL	50	Merge
chr1	286825	286898	DEL	73	PBSV			chr1	13500296	13500556	DEL	260	Sniffles			1	527063	527218	DEL	155	Merge
chr1	376459	376512	DEL	53	PBSV			chr1	13572159	13573227	DEL	1068	Sniffles			1	527484	528351	DEL	867	Merge
chr1	426631	427597	DEL	966	PBSV			chr1	13599418	13599726	DEL	308	Sniffles			1	538413	538565	DEL	152	Merge
chr1	429990	430258	DEL	268	PBSV			chr1	14019716	14019761	DEL	45	Sniffles			1	543906	568783	DEL	24877	Merge
chr1	438753	439230	DEL	477	PBSV			chr1	14598220	14598389	DEL	169	Sniffles			1	602617	605981	DUP	3364	Merge
chr1	441049	441081	DEL	32	PBSV			chr1	14678052	14678126	DEL	74	Sniffles			1	603325	606705	DUP	3380	Merge
chr1	474491	474528	DEL	37	PBSV			chr1	14692977	14693038	DEL	61	Sniffles			1	637190	637245	DEL	55	Merge
chr1	476085	476107	DEL	22	PBSV			chr1	14699139	14699515	DEL	376	Sniffles			1	638044	638080	DEL	36	Merge
chr1	478889	478912	DEL	23	PBSV			chr1	14946427	14946503	DEL	76	Sniffles			1	655924	655961	DEL	37	Merge
chr1	483216	491789	DEL	8573	PBSV			chr1	14950226	14951280	DEL	1054	Sniffles			1	1092823	1092881	DEL	58	Merge
chr1	501112	501163	DEL	51	PBSV			chr1	14956069	14956187	DEL	118	Sniffles			1	1277911	1277965	DEL	54	Merge
chr1	527062	527218	DEL	156	PBSV			chr1	14980562	14980693	DEL	131	Sniffles			1	1295432	1295472	DEL	40	Merge
chr1	527483	528351	DEL	868	PBSV			chr1	15191806	15192418	DEL	612	Sniffles			1	1728526	1728570	DEL	44	Merge
chr1	538412	538565	DEL	153	PBSV			chr1	15632443	15632502	DEL	59	Sniffles			1	2374118	2374150	DEL	32	Merge
chr1	543904	568783	DEL	24879	PBSV			chr1	16617404	16617456	DEL	52	Sniffles			1	2391372	2391410	DEL	38	Merge
chr1	578184	578205	DEL	21	PBSV			chr1	16849516	16849581	DEL	65	Sniffles			1	3015067	3015700	DEL	633	Merge
chr1	599664	599689	DEL	25	PBSV			chr1	17198813	17198855	DEL	42	Sniffles			1	3015293	3016070	DEL	777	Merge
chr1	601478	601518	DUP	40	PBSV			chr1	17463682	17464239	DEL	557	Sniffles			1	3407848	3407903	DEL	55	Merge
chr1	602616	605981	DUP	3365	PBSV			chr1	17561814	17561847	DEL	33	Sniffles			1	3532893	3533033	DEL	140	Merge
chr1	603386	606769	DUP	3383	PBSV			chr1	17844467	17844501	DEL	34	Sniffles			1	5050413	5050460	DEL	47	Merge
chr1	637187	637247	DEL	60	PBSV			chr1	18024614	18024828	DEL	214	Sniffles			1	5255927	5283648	DEL	27721	Merge
chr1	638043	638080	DEL	37	PBSV			chr1	18033196	18033240	DEL	44	Sniffles			1	5287798	5287849	DEL	51	Merge
chr1	655909	655947	DEL	38	PBSV			chr1	19904125	19904267	DEL	142	Sniffles			1	5962361	5965859	DEL	3498	Merge
chr1	663835	663860	DEL	25	PBSV			chr1	20373378	20373564	DEL	186	Sniffles			1	6102249	6102369	DEL	120	Merge
chr1	682446	682470	DEL	24	PBSV			chr1	21360462	21360533	DEL	71	Sniffles			1	7123200	7123232	DEL	32	Merge
chr1	917147	917170	DEL	23	PBSV			chr1	21365072	21366370	DEL	1298	Sniffles			1	7245989	7246653	DEL	664	Merge
chr1	997830	997854	DEL	24	PBSV			chr1	22618029	22618093	DEL	64	Sniffles			1	7642969	7643006	DEL	37	Merge
chr1	1092829	1092854	DEL	25	PBSV			chr1	22890726	22891053	DEL	327	Sniffles			1	8728901	8729067	DEL	166	Merge
chr1	1106265	1106289	DEL	24	PBSV			chr1	22910547	22910948	DEL	401	Sniffles			1	8910454	8961589	DEL	51135	Merge
chr1	1200481	1200506	DEL	25	PBSV			chr1	23171181	23171235	DEL	54	Sniffles			1	9111026	9111301	DEL	275	Merge
chr1	1229869	1229891	DEL	22	PBSV			chr1	23877104	23877235	DEL	131	Sniffles			1	9560445	9560520	DUP	75	Merge
chr1	1277910	1277965	DEL	55	PBSV			chr1	25709978	25710731	DEL	753	Sniffles			1	9862281	9862544	DEL	263	Merge
chr1	1295431	1295472	DEL	41	PBSV			chr1	26504223	26504278	DEL	55	Sniffles			1	10383222	10383358	DEL	136	Merge
chr1	1560914	1560941	DEL	27	PBSV			chr1	26731846	26732414	DEL	568	Sniffles			1	10493971	10494052	DEL	81	Merge
chr1	1609718	1609739	DEL	21	PBSV			chr1	27253514	27253611	DEL	97	Sniffles			1	10629234	10629382	DEL	148	Merge
chr1	1613865	1613896	DEL	31	PBSV			chr1	28427455	28427596	DEL	141	Sniffles			1	10787994	10788051	DEL	57	Merge
chr1	1640416	1640438	DEL	22	PBSV			chr1	30406017	30407593	DEL	1576	Sniffles			1	10839662	10839705	DEL	43	Merge
chr1	1728524	1728569	DEL	45	PBSV			chr1	32415315	32415348	DEL	33	Sniffles			1	11115312	11115351	DEL	39	Merge
chr1	1760750	1760778	DEL	28	PBSV			chr1	33203242	33203660	DEL	418	Sniffles			1	11655381	11655523	DEL	142	Merge
chr1	2222647	2222669	DEL	22	PBSV			chr1	33655910	33656058	DEL	148	Sniffles			1	11718744	11718967	DEL	223	Merge
chr1	2245320	2245345	DEL	25	PBSV			chr1	36625288	36627032	DEL	1744	Sniffles			1	11764760	11764865	DEL	105	Merge
chr1	2245734	2245758	DEL	24	PBSV			chr1	36916799	36916854	DEL	55	Sniffles			1	11891696	11891810	DEL	114	Merge
chr1	2374117	2374150	DEL	33	PBSV			chr1	38878445	38879576	DEL	1131	Sniffles			1	11899660	11899809	DUP	149	Merge
chr1	2391371	2391410	DEL	39	PBSV			chr1	39538524	39539274	DEL	750	Sniffles			1	12380076	12380893	DEL	817	Merge
chr1	2965125	2965150	DEL	25	PBSV			chr1	40472359	40472991	DEL	632	Sniffles			1	12380453	12380495	DEL	42	Merge
chr1	2997476	2997499	DEL	23	PBSV			chr1	40679960	40680103	DEL	143	Sniffles			1	12462391	12462423	DEL	32	Merge
chr1	2998505	2998532	DEL	27	PBSV			chr1	40955011	40955059	DEL	48	Sniffles			1	12486246	12486389	DEL	143	Merge
chr1	3015292	3016070	DEL	778	PBSV			chr1	41341614	41342020	DEL	406	Sniffles			1	12682575	12682666	DEL	91	Merge
chr1	3407831	3407885	DEL	54	PBSV			chr1	42207484	42207940	DEL	456	Sniffles			1	12740206	12740237	DEL	31	Merge
chr1	3532892	3533033	DEL	141	PBSV			chr1	42581361	42586982	DEL	5621	Sniffles			1	12827445	12827522	DEL	77	Merge
chr1	3694409	3694435	DEL	26	PBSV			chr1	42639783	42639973	DEL	190	Sniffles			1	12841618	12841679	DEL	61	Merge
chr1	3694854	3694884	DEL	30	PBSV			chr1	42662992	42663129	DEL	137	Sniffles			1	12846479	12846518	DEL	39	Merge
chr1	3732935	3732957	DEL	22	PBSV			chr1	42665893	42665931	DEL	38	Sniffles			1	12854408	12854694	DEL	286	Merge
chr1	3783805	3783826	DEL	21	PBSV			chr1	43682196	43682230	DEL	34	Sniffles			1	12997126	13000822	DEL	3696	Merge
chr1	4359814	4359843	DUP	29	PBSV			chr1	44533411	44535517	DEL	2106	Sniffles			1	13089064	13089203	DEL	139	Merge
chr1	4725354	4725376	DEL	22	PBSV			chr1	44831074	44839892	DEL	8818	Sniffles			1	13096837	13099486	DEL	2649	Merge
chr1	5029954	5029978	DEL	24	PBSV			chr1	44917130	44917166	DEL	36	Sniffles			1	13130795	13130832	DEL	37	Merge
chr1	5050433	5050481	DEL	48	PBSV			chr1	45173082	45173116	DEL	34	Sniffles			1	13165702	13165738	DEL	36	Merge
chr1	5113977	5114008	DUP	31	PBSV			chr1	45453878	45453925	DEL	47	Sniffles			1	13219594	13219681	DEL	87	Merge
chr1	5255926	5283648	DEL	27722	PBSV			chr1	46811465	46811693	DEL	228	Sniffles			1	13500297	13500556	DEL	259	Merge
chr1	5287797	5287849	DEL	52	PBSV			chr1	47761847	47761904	DEL	57	Sniffles			1	13555593	13558328	DEL	2735	Merge
chr1	5710842	5710863	DEL	21	PBSV			chr1	48151191	48154403	DEL	3212	Sniffles			1	13572160	13573227	DEL	1067	Merge
chr1	5711453	5711478	DEL	25	PBSV			chr1	48640951	48641008	DEL	57	Sniffles			1	13599419	13599726	DEL	307	Merge
chr1	5962347	5965847	DEL	3500	PBSV			chr1	48882287	48882370	DEL	83	Sniffles			1	14019717	14019761	DEL	44	Merge
chr1	6102248	6102369	DEL	121	PBSV			chr1	51024236	51024677	DEL	441	Sniffles			1	14251288	14259682	DEL	8394	Merge
chr1	6628610	6628638	DEL	28	PBSV			chr1	51383897	51383948	DEL	51	Sniffles			1	14279631	14280749	DUP	1118	Merge
chr1	6648028	6648049	DEL	21	PBSV			chr1	52335973	52336011	DEL	38	Sniffles			1	14344314	14344634	DEL	320	Merge
chr1	6835195	6835222	DEL	27	PBSV			chr1	53204522	53204563	DEL	41	Sniffles			1	14345484	14345923	DUP	439	Merge
chr1	7047170	7047201	DEL	31	PBSV			chr1	54522999	54523104	DEL	105	Sniffles			1	14350930	14351267	DEL	337	Merge
chr1	7058103	7058125	DEL	22	PBSV			chr1	54540508	54549120	DEL	8612	Sniffles			1	14352527	14352669	DEL	142	Merge
chr1	7085211	7085240	DEL	29	PBSV			chr1	55510396	55510479	DEL	83	Sniffles			1	14367655	14367687	DEL	32	Merge
chr1	7123199	7123232	DEL	33	PBSV			chr1	56903072	56903135	DEL	63	Sniffles			1	14378680	14378718	DEL	38	Merge
chr1	7124556	7124586	DEL	30	PBSV			chr1	57011798	57011848	DEL	50	Sniffles			1	14556139	14556948	DEL	809	Merge
chr1	7164366	7164389	DUP	23	PBSV			chr1	59999506	59999781	DEL	275	Sniffles			1	14598221	14598389	DEL	168	Merge
chr1	7246010	7246681	DEL	671	PBSV			chr1	60268393	60268484	DEL	91	Sniffles			1	14639300	14639647	DEL	347	Merge
chr1	7403566	7403587	DEL	21	PBSV			chr1	60784101	60784247	DEL	146	Sniffles			1	14643103	14643147	DUP	44	Merge
chr1	7471284	7471305	DEL	21	PBSV			chr1	61202767	61204169	DEL	1402	Sniffles			1	14678053	14678126	DEL	73	Merge
chr1	7642968	7643006	DEL	38	PBSV			chr1	65092569	65092839	DEL	270	Sniffles			1	14692978	14693038	DEL	60	Merge
chr1	8238700	8238723	DEL	23	PBSV			chr1	65849721	65849822	DEL	101	Sniffles			1	14699140	14699515	DEL	375	Merge
chr1	8537464	8537487	DUP	23	PBSV			chr1	67901637	67901695	DEL	58	Sniffles			1	14946428	14946503	DEL	75	Merge
chr1	8611484	8611506	DEL	22	PBSV			chr1	69206264	69206325	DEL	61	Sniffles			1	14950227	14951280	DEL	1053	Merge
chr1	8728893	8729061	DEL	168	PBSV			chr1	69251495	69251543	DEL	48	Sniffles			1	14956070	14956187	DEL	117	Merge
chr1	8910453	8961589	DEL	51136	PBSV			chr1	70175035	70175076	DEL	41	Sniffles			1	14980563	14980693	DEL	130	Merge
chr1	9007432	9007453	DEL	21	PBSV			chr1	70227058	70227564	DEL	506	Sniffles			1	15191807	15192418	DEL	611	Merge
chr1	9036958	9036979	DEL	21	PBSV			chr1	72036943	72036983	DEL	40	Sniffles			1	15584376	15587931	DEL	3555	Merge
chr1	9111025	9111301	DEL	276	PBSV			chr1	72172676	72173023	DEL	347	Sniffles			1	15632444	15632502	DEL	58	Merge
chr1	9560444	9560520	DUP	76	PBSV			chr1	74816480	74816623	DEL	143	Sniffles			1	15672199	15672248	DEL	49	Merge
chr1	9862280	9862544	DEL	264	PBSV			chr1	76877342	76877651	DEL	309	Sniffles			1	16233251	16233438	DEL	187	Merge
chr1	9997678	9997707	DEL	29	PBSV			chr1	79866181	79867440	DEL	1259	Sniffles			1	16233257	16233839	DEL	582	Merge
chr1	10046715	10046741	DEL	26	PBSV			chr1	81476361	81477650	DEL	1289	Sniffles			1	16441265	16441406	DEL	141	Merge
chr1	10105934	10105957	DEL	23	PBSV			chr1	86850486	86852303	DEL	1817	Sniffles			1	16467319	16467764	DUP	445	Merge
chr1	10213899	10213929	DEL	30	PBSV			chr1	87499022	87499060	DEL	38	Sniffles			1	16505339	16505757	DEL	418	Merge
chr1	10235304	10235334	DEL	30	PBSV			chr1	89588275	89589094	DEL	819	Sniffles			1	16506161	16506201	DEL	40	Merge
chr1	10383213	10383357	DEL	144	PBSV			chr1	91160970	91161056	DEL	86	Sniffles			1	16617405	16617456	DEL	51	Merge
chr1	10398040	10398062	DEL	22	PBSV			chr1	91202731	91203215	DEL	484	Sniffles			1	16849517	16849581	DEL	64	Merge
chr1	10412246	10412273	DEL	27	PBSV			chr1	93033340	93033400	DEL	60	Sniffles			1	16989135	16989342	DEL	207	Merge
chr1	10493971	10494053	DEL	82	PBSV			chr1	95874530	95876734	DEL	2204	Sniffles			1	17060699	17060929	DEL	230	Merge
chr1	10629233	10629382	DEL	149	PBSV			chr1	96750621	96759179	DEL	8558	Sniffles			1	17066677	17066731	DUP	54	Merge
chr1	10787993	10788051	DEL	58	PBSV			chr1	98837201	98837865	DEL	664	Sniffles			1	17198814	17198855	DEL	41	Merge
chr1	10839661	10839705	DEL	44	PBSV			chr1	101127216	101127983	DEL	767	Sniffles			1	17463683	17464239	DEL	556	Merge
chr1	11013705	11013727	DEL	22	PBSV			chr1	101178519	101179973	DUP	1454	Sniffles			1	17561815	17561847	DEL	32	Merge
chr1	11103576	11103605	DEL	29	PBSV			chr1	101203668	101203777	DEL	109	Sniffles			1	17745582	17745618	DEL	36	Merge
chr1	11115303	11115345	DEL	42	PBSV			chr1	101911434	101911498	DEL	64	Sniffles			1	17844468	17844501	DEL	33	Merge
chr1	11233374	11233397	DEL	23	PBSV			chr1	102028115	102028320	DEL	205	Sniffles			1	18024615	18024828	DEL	213	Merge
chr1	11321112	11321136	DEL	24	PBSV			chr1	102688741	102688805	DEL	64	Sniffles			1	18029572	18029603	DEL	31	Merge
chr1	11522184	11522206	DEL	22	PBSV			chr1	102692622	102692738	DEL	116	Sniffles			1	18033197	18033240	DEL	43	Merge
chr1	11655380	11655523	DEL	143	PBSV			chr1	102960363	102961693	DEL	1330	Sniffles			1	18284659	18285134	DEL	475	Merge
chr1	11718637	11718662	DEL	25	PBSV			chr1	102965029	102965298	DEL	269	Sniffles			1	18931839	18940642	DEL	8803	Merge
chr1	11718743	11718967	DEL	224	PBSV			chr1	103188300	103189358	DEL	1058	Sniffles			1	19904126	19904267	DEL	141	Merge
chr1	11764754	11764860	DEL	106	PBSV			chr1	104096478	104097127	DEL	649	Sniffles			1	19942326	19942382	DEL	56	Merge
chr1	11868906	11868932	DEL	26	PBSV			chr1	104946909	104946982	DEL	73	Sniffles			1	20218411	20218447	DUP	36	Merge
chr1	11891690	11891805	DEL	115	PBSV			chr1	108557308	108557392	DEL	84	Sniffles			1	20224767	20224945	DEL	178	Merge
chr1	11899659	11899809	DUP	150	PBSV			chr1	111580732	111581211	DEL	479	Sniffles			1	20373379	20373564	DEL	185	Merge
chr1	12066944	12066966	DEL	22	PBSV			chr1	112367057	112367098	DEL	41	Sniffles			1	21006491	21006581	DUP	90	Merge
chr1	12380075	12380893	DEL	818	PBSV			chr1	112728522	112729491	DEL	969	Sniffles			1	21214493	21214532	DEL	39	Merge
chr1	12380452	12380495	DEL	43	PBSV			chr1	115548900	115549112	DEL	212	Sniffles			1	21360463	21360533	DEL	70	Merge
chr1	12382712	12382742	DEL	30	PBSV			chr1	115653504	115653549	DEL	45	Sniffles			1	21365073	21366370	DEL	1297	Merge
chr1	12446905	12446932	DEL	27	PBSV			chr1	116646812	116646963	DEL	151	Sniffles			1	21678450	21678481	DEL	31	Merge
chr1	12462390	12462423	DEL	33	PBSV			chr1	117780558	117782569	DEL	2011	Sniffles			1	22212747	22213072	DUP	325	Merge
chr1	12468899	12468921	DEL	22	PBSV			chr1	119807451	119808622	DUP	1171	Sniffles			1	22618030	22618093	DEL	63	Merge
chr1	12469743	12469764	DEL	21	PBSV			chr1	119818055	119818205	DEL	150	Sniffles			1	22890727	22891053	DEL	326	Merge
chr1	12486245	12486389	DEL	144	PBSV			chr1	119898260	119898348	DEL	88	Sniffles			1	22910548	22910948	DEL	400	Merge
chr1	12682574	12682666	DEL	92	PBSV			chr1	120235985	120236031	DEL	46	Sniffles			1	23171182	23171235	DEL	53	Merge
chr1	12740205	12740237	DEL	32	PBSV			chr1	120243244	120243769	DEL	525	Sniffles			1	23560958	23561501	DUP	543	Merge
chr1	12761856	12761878	DEL	22	PBSV			chr1	121615081	121622037	DEL	6956	Sniffles			1	23877105	23877235	DEL	130	Merge
chr1	12825525	12825555	DEL	30	PBSV			chr1	122001189	122001705	DUP	516	Sniffles			1	24205180	24205226	DEL	46	Merge
chr1	12827444	12827522	DEL	78	PBSV			chr1	123165134	123174545	DEL	9411	Sniffles			1	24560949	24561177	DEL	228	Merge
chr1	12841617	12841679	DEL	62	PBSV			chr1	123808351	123808402	DEL	51	Sniffles			1	25152021	25152944	DEL	923	Merge
chr1	12846478	12846518	DEL	40	PBSV			chr1	125539206	125543483	DEL	4277	Sniffles			1	25441540	25462798	DEL	21258	Merge
chr1	12854407	12854694	DEL	287	PBSV			chr1	125708965	125709000	DEL	35	Sniffles			1	25709979	25710731	DEL	752	Merge
chr1	12997125	13000822	DEL	3697	PBSV			chr1	126670417	126670450	DEL	33	Sniffles			1	25983138	25983321	DEL	183	Merge
chr1	13049965	13049992	DEL	27	PBSV			chr1	127267066	127267204	DEL	138	Sniffles			1	25996473	25996847	DEL	374	Merge
chr1	13084589	13084612	DEL	23	PBSV			chr1	127274843	127274876	DEL	33	Sniffles			1	26352016	26353862	DEL	1846	Merge
chr1	13088918	13088941	DEL	23	PBSV			chr1	130332226	130332267	DEL	41	Sniffles			1	26367987	26368067	DEL	80	Merge
chr1	13089063	13089203	DEL	140	PBSV			chr1	130393070	130393105	DEL	35	Sniffles			1	26504224	26504278	DEL	54	Merge
chr1	13096836	13099486	DEL	2650	PBSV			chr1	132123651	132127747	DEL	4096	Sniffles			1	26731847	26732414	DEL	567	Merge
chr1	13130798	13130841	DEL	43	PBSV			chr1	137404097	137404261	DEL	164	Sniffles			1	26775068	26775138	DEL	70	Merge
chr1	13165701	13165738	DEL	37	PBSV			chr1	137709330	137717877	DEL	8547	Sniffles			1	26791638	26791863	DEL	225	Merge
chr1	13219593	13219681	DEL	88	PBSV			chr1	138132818	138133029	DEL	211	Sniffles			1	26939839	26940037	DEL	198	Merge
chr1	13267610	13267640	DEL	30	PBSV			chr1	140519005	140521195	DEL	2190	Sniffles			1	26948772	26948847	DEL	75	Merge
chr1	13349594	13349623	DEL	29	PBSV			chr1	141802380	141802433	DEL	53	Sniffles			1	27253515	27253611	DEL	96	Merge
chr1	13419578	13419607	DEL	29	PBSV			chr1	142395874	142395918	DEL	44	Sniffles			1	27380629	27380753	DEL	124	Merge
chr1	13456997	13457026	DEL	29	PBSV			chr1	145391194	145391284	DEL	90	Sniffles			1	27391092	27391150	DEL	58	Merge
chr1	13500286	13500546	DEL	260	PBSV			chr1	145399761	145400723	DEL	962	Sniffles			1	27391468	27391865	DEL	397	Merge
chr1	13555592	13558328	DEL	2736	PBSV			chr1	147638310	147638974	DEL	664	Sniffles			1	27422836	27422870	DEL	34	Merge
chr1	13567437	13567460	DEL	23	PBSV			chr1	147659521	147659687	DEL	166	Sniffles			1	27478655	27478687	DEL	32	Merge
chr1	13572159	13573226	DEL	1067	PBSV			chr1	147676113	147677412	DEL	1299	Sniffles			1	27751169	27752473	DEL	1304	Merge
chr1	13599416	13599724	DEL	308	PBSV			chr1	148906966	148906999	DEL	33	Sniffles			1	27955929	27956199	DEL	270	Merge
chr1	13657141	13657164	DEL	23	PBSV			chr1	151487420	151487495	DEL	75	Sniffles			1	27986405	27986462	DEL	57	Merge
chr1	13756429	13756455	DEL	26	PBSV			chr1	151712046	151720984	DEL	8938	Sniffles			1	28016569	28017249	DEL	680	Merge
chr1	13766655	13766680	DEL	25	PBSV			chr1	151898149	151898234	DEL	85	Sniffles			1	28427456	28427596	DEL	140	Merge
chr1	13863903	13863928	DUP	25	PBSV			chr1	154025448	154025557	DEL	109	Sniffles			1	28497784	28498247	DEL	463	Merge
chr1	13909703	13909725	DEL	22	PBSV			chr1	154285945	154286018	DEL	73	Sniffles			1	29866340	29866652	DEL	312	Merge
chr1	13920059	13920080	DEL	21	PBSV			chr1	156184502	156184994	DEL	492	Sniffles			1	30406018	30407593	DEL	1575	Merge
chr1	14019718	14019761	DEL	43	PBSV			chr1	156185099	156185206	DEL	107	Sniffles			1	30641217	30641280	DEL	63	Merge
chr1	14101427	14101450	DEL	23	PBSV			chr1	156270103	156271660	DEL	1557	Sniffles			1	30761506	30761671	DEL	165	Merge
chr1	14251287	14259682	DEL	8395	PBSV			chr1	156575169	156575203	DEL	34	Sniffles			1	30845293	30848055	DEL	2762	Merge
chr1	14279630	14280749	DUP	1119	PBSV			chr1	156588964	156589446	DEL	482	Sniffles			1	31076286	31076420	DEL	134	Merge
chr1	14312256	14312278	DEL	22	PBSV			chr1	156602432	156602589	DEL	157	Sniffles			1	31090587	31090651	DUP	64	Merge
chr1	14338266	14338293	DEL	27	PBSV			chr1	156688690	156689129	DEL	439	Sniffles			1	31211001	31211046	DEL	45	Merge
chr1	14344313	14344634	DEL	321	PBSV			chr1	156707244	156707323	DEL	79	Sniffles			1	32101019	32101993	DEL	974	Merge
chr1	14345483	14345923	DUP	440	PBSV			chr1	157116171	157116245	DEL	74	Sniffles			1	32112022	32112139	DUP	117	Merge
chr1	14350547	14350569	DEL	22	PBSV			chr1	157905808	157912251	DEL	6443	Sniffles			1	32137118	32137166	DEL	48	Merge
chr1	14350929	14351267	DEL	338	PBSV			chr2	222109	225055	DUP	2946	Sniffles			1	32141743	32141776	DEL	33	Merge
chr1	14352526	14352669	DEL	143	PBSV			chr2	661975	663150	DUP	1175	Sniffles			1	32157400	32157529	DEL	129	Merge
chr1	14367654	14367687	DEL	33	PBSV			chr2	1418646	1420391	DEL	1745	Sniffles			1	32200073	32200125	DEL	52	Merge
chr1	14378679	14378718	DEL	39	PBSV			chr2	2505920	2505960	DEL	40	Sniffles			1	32253394	32254385	DEL	991	Merge
chr1	14539280	14539305	DEL	25	PBSV			chr2	2830241	2837738	DEL	7497	Sniffles			1	32292220	32293712	DEL	1492	Merge
chr1	14556138	14556948	DEL	810	PBSV			chr2	5161175	5161692	DEL	517	Sniffles			1	32415316	32415348	DEL	32	Merge
chr1	14598207	14598376	DEL	169	PBSV			chr2	7785468	7786354	DEL	886	Sniffles			1	32447226	32447270	DEL	44	Merge
chr1	14639299	14639647	DEL	348	PBSV			chr2	9961077	9961121	DEL	44	Sniffles			1	32450103	32452648	DEL	2545	Merge
chr1	14643102	14643147	DUP	45	PBSV			chr2	10401398	10401435	DEL	37	Sniffles			1	32577726	32578574	DEL	848	Merge
chr1	14678046	14678120	DEL	74	PBSV			chr2	11113277	11113455	DEL	178	Sniffles			1	32635686	32637023	DEL	1337	Merge
chr1	14692963	14693030	DEL	67	PBSV			chr2	11447378	11448047	DEL	669	Sniffles			1	33024294	33024331	DEL	37	Merge
chr1	14699130	14699506	DEL	376	PBSV			chr2	11505917	11507510	DEL	1593	Sniffles			1	33138241	33138386	DEL	145	Merge
chr1	14888972	14888992	DUP	20	PBSV			chr2	12434704	12434985	DEL	281	Sniffles			1	33203243	33203660	DEL	417	Merge
chr1	14894812	14894837	DEL	25	PBSV			chr2	12895656	12898673	DEL	3017	Sniffles			1	33326834	33326866	DEL	32	Merge
chr1	14946379	14946456	DEL	77	PBSV			chr2	14523274	14524012	DEL	738	Sniffles			1	33655894	33656074	DEL	180	Merge
chr1	14956064	14956182	DEL	118	PBSV			chr2	14907115	14907188	DEL	73	Sniffles			1	33876427	33876762	DUP	335	Merge
chr1	14970734	14970765	DUP	31	PBSV			chr2	16911683	16911734	DEL	51	Sniffles			1	33987615	33987841	DEL	226	Merge
chr1	14980571	14980705	DEL	134	PBSV			chr2	17695280	17699708	DEL	4428	Sniffles			1	34082034	34082172	DEL	138	Merge
chr1	15153597	15153621	DEL	24	PBSV			chr2	20016352	20016456	DEL	104	Sniffles			1	34288779	34288836	DEL	57	Merge
chr1	15191798	15192409	DEL	611	PBSV			chr2	21279708	21280922	DEL	1214	Sniffles			1	34468435	34468496	DEL	61	Merge
chr1	15280339	15280365	DEL	26	PBSV			chr2	21338947	21338988	DEL	41	Sniffles			1	34531868	34531899	DEL	31	Merge
chr1	15303317	15303341	DEL	24	PBSV			chr2	22325766	22325808	DEL	42	Sniffles			1	35616148	35616375	DEL	227	Merge
chr1	15525443	15525467	DEL	24	PBSV			chr2	22531955	22532026	DEL	71	Sniffles			1	35621739	35621770	DEL	31	Merge
chr1	15555700	15555724	DEL	24	PBSV			chr2	22583699	22583825	DEL	126	Sniffles			1	35691830	35691870	DUP	40	Merge
chr1	15584375	15587931	DEL	3556	PBSV			chr2	23603375	23603498	DEL	123	Sniffles			1	35729077	35729109	DEL	32	Merge
chr1	15632444	15632503	DEL	59	PBSV			chr2	26305360	26305443	DEL	83	Sniffles			1	36064229	36119287	DEL	55058	Merge
chr1	15672198	15672248	DEL	50	PBSV			chr2	28405941	28407747	DEL	1806	Sniffles			1	36234935	36235013	DEL	78	Merge
chr1	15712588	15712619	DUP	31	PBSV			chr2	29388622	29388959	DEL	337	Sniffles			1	36419828	36419890	DEL	62	Merge
chr1	15788475	15788496	DEL	21	PBSV			chr2	29455869	29457655	DEL	1786	Sniffles			1	36625289	36627032	DEL	1743	Merge
chr1	16160540	16160564	DEL	24	PBSV			chr2	29719343	29720436	DEL	1093	Sniffles			1	36713943	36714005	DEL	62	Merge
chr1	16180396	16180420	DEL	24	PBSV			chr2	30506558	30506685	DEL	127	Sniffles			1	36916800	36916854	DEL	54	Merge
chr1	16205387	16205409	DEL	22	PBSV			chr2	30587771	30587845	DEL	74	Sniffles			1	37280286	37280825	DEL	539	Merge
chr1	16233250	16233438	DEL	188	PBSV			chr2	30975081	30975172	DEL	91	Sniffles			1	37323664	37324991	DEL	1327	Merge
chr1	16233256	16233839	DEL	583	PBSV			chr2	33823762	33823888	DEL	126	Sniffles			1	37542376	37542407	DEL	31	Merge
chr1	16337609	16337635	DEL	26	PBSV			chr2	34822824	34823328	DEL	504	Sniffles			1	38024173	38024213	DEL	40	Merge
chr1	16441264	16441406	DEL	142	PBSV			chr2	37936093	37937431	DEL	1338	Sniffles			1	38479109	38479143	DEL	34	Merge
chr1	16467318	16467764	DUP	446	PBSV			chr2	38294859	38295003	DEL	144	Sniffles			1	38673638	38674394	DEL	756	Merge
chr1	16505338	16505757	DEL	419	PBSV			chr2	39037383	39037515	DEL	132	Sniffles			1	38675841	38676246	DEL	405	Merge
chr1	16506160	16506201	DEL	41	PBSV			chr2	39047787	39047932	DEL	145	Sniffles			1	38878446	38879576	DEL	1130	Merge
chr1	16508269	16508293	DEL	24	PBSV			chr2	39866487	39866641	DEL	154	Sniffles			1	39009326	39009360	DEL	34	Merge
chr1	16617404	16617456	DEL	52	PBSV			chr2	39974079	39974315	DEL	236	Sniffles			1	39010324	39010466	DEL	142	Merge
chr1	16849516	16849581	DEL	65	PBSV			chr2	40704246	40706730	DEL	2484	Sniffles			1	39105818	39105936	DEL	118	Merge
chr1	16989134	16989342	DEL	208	PBSV			chr2	41678863	41679155	DEL	292	Sniffles			1	39265208	39265265	DEL	57	Merge
chr1	17060698	17060929	DEL	231	PBSV			chr2	42499323	42499516	DEL	193	Sniffles			1	39454510	39454842	DEL	332	Merge
chr1	17066676	17066731	DUP	55	PBSV			chr2	42616795	42616862	DEL	67	Sniffles			1	39514412	39514444	DEL	32	Merge
chr1	17114763	17114785	DEL	22	PBSV			chr2	42640065	42640155	DEL	90	Sniffles			1	39538525	39539274	DEL	749	Merge
chr1	17193292	17193317	DUP	25	PBSV			chr2	43268021	43269230	DEL	1209	Sniffles			1	39766344	39766486	DUP	142	Merge
chr1	17198811	17198853	DEL	42	PBSV			chr2	43349586	43349769	DEL	183	Sniffles			1	39962718	39966112	DEL	3394	Merge
chr1	17319065	17319091	DEL	26	PBSV			chr2	44366051	44366206	DEL	155	Sniffles			1	40136978	40137031	DEL	53	Merge
chr1	17349734	17349760	DEL	26	PBSV			chr2	44393399	44393442	DEL	43	Sniffles			1	40146921	40146966	DEL	45	Merge
chr1	17463681	17464246	DEL	565	PBSV			chr2	45509208	45509574	DEL	366	Sniffles			1	40271130	40271207	DEL	77	Merge
chr1	17561814	17561847	DEL	33	PBSV			chr2	46376618	46388388	DEL	11770	Sniffles			1	40279706	40280942	DEL	1236	Merge
chr1	17745581	17745618	DEL	37	PBSV			chr2	47696546	47696610	DEL	64	Sniffles			1	40472360	40472991	DEL	631	Merge
chr1	17844467	17844501	DEL	34	PBSV			chr2	49727515	49727554	DEL	39	Sniffles			1	40679961	40680103	DEL	142	Merge
chr1	17896562	17896588	DEL	26	PBSV			chr2	50346761	50346862	DEL	101	Sniffles			1	40955012	40955059	DEL	47	Merge
chr1	18024601	18024817	DEL	216	PBSV			chr2	50489062	50489170	DEL	108	Sniffles			1	41199248	41199292	DEL	44	Merge
chr1	18029571	18029603	DEL	32	PBSV			chr2	52024941	52024980	DEL	39	Sniffles			1	41271068	41271108	DEL	40	Merge
chr1	18033196	18033237	DEL	41	PBSV			chr2	52863628	52863770	DEL	142	Sniffles			1	41280201	41280500	DEL	299	Merge
chr1	18142402	18142430	DEL	28	PBSV			chr2	55319276	55319334	DEL	58	Sniffles			1	41341615	41342020	DEL	405	Merge
chr1	18284658	18285134	DEL	476	PBSV			chr2	55460468	55461851	DEL	1383	Sniffles			1	41440122	41440266	DEL	144	Merge
chr1	18658870	18658892	DEL	22	PBSV			chr2	56390602	56390637	DEL	35	Sniffles			1	41617614	41618823	DEL	1209	Merge
chr1	18686960	18686982	DEL	22	PBSV			chr2	56393176	56393238	DEL	62	Sniffles			1	41747731	41747781	DEL	50	Merge
chr1	18752749	18752770	DEL	21	PBSV			chr2	56621258	56621604	DEL	346	Sniffles			1	42207485	42207940	DEL	455	Merge
chr1	18868660	18868690	DEL	30	PBSV			chr2	58294598	58294758	DEL	160	Sniffles			1	42282402	42282577	DEL	175	Merge
chr1	18931838	18940642	DEL	8804	PBSV			chr2	58341831	58341886	DEL	55	Sniffles			1	42343902	42344794	DEL	892	Merge
chr1	19263511	19263531	DUP	20	PBSV			chr2	58804597	58804635	DEL	38	Sniffles			1	42508390	42509052	DEL	662	Merge
chr1	19274064	19274086	DEL	22	PBSV			chr2	59932659	59932702	DEL	43	Sniffles			1	42515655	42516681	DEL	1026	Merge
chr1	19326977	19326998	DEL	21	PBSV			chr2	60037416	60037455	DEL	39	Sniffles			1	42521579	42521610	DEL	31	Merge
chr1	19733365	19733380	DUP	15	PBSV			chr2	61222208	61222269	DEL	61	Sniffles			1	42522550	42522586	DEL	36	Merge
chr1	19736843	19736864	DEL	21	PBSV			chr2	61501529	61501609	DEL	80	Sniffles			1	42581362	42586982	DEL	5620	Merge
chr1	19884949	19884978	DEL	29	PBSV			chr2	61661770	61663086	DEL	1316	Sniffles			1	42639784	42639973	DEL	189	Merge
chr1	19904112	19904254	DEL	142	PBSV			chr2	61720445	61720484	DEL	39	Sniffles			1	42662993	42663129	DEL	136	Merge
chr1	19942325	19942382	DEL	57	PBSV			chr2	61794941	61794997	DEL	56	Sniffles			1	42665465	42665538	DUP	73	Merge
chr1	19970058	19970081	DEL	23	PBSV			chr2	61896443	61897954	DEL	1511	Sniffles			1	42665894	42665931	DEL	37	Merge
chr1	20057929	20057955	DEL	26	PBSV			chr2	61910386	61911598	DEL	1212	Sniffles			1	42734381	42734564	DUP	183	Merge
chr1	20147058	20147083	DEL	25	PBSV			chr2	62228180	62228216	DEL	36	Sniffles			1	42734422	42735112	DUP	690	Merge
chr1	20218410	20218447	DUP	37	PBSV			chr2	62267773	62269369	DEL	1596	Sniffles			1	43682197	43682230	DEL	33	Merge
chr1	20224766	20224945	DEL	179	PBSV			chr2	64775106	64776445	DEL	1339	Sniffles			1	44025738	44025904	DEL	166	Merge
chr1	20237789	20237810	DEL	21	PBSV			chr2	65758753	65767365	DEL	8612	Sniffles			1	44533412	44535517	DEL	2105	Merge
chr1	20370700	20370723	DEL	23	PBSV			chr2	67570525	67570647	DEL	122	Sniffles			1	44772287	44772322	DUP	35	Merge
chr1	20373370	20373556	DEL	186	PBSV			chr2	69172005	69172206	DEL	201	Sniffles			1	44831075	44839892	DEL	8817	Merge
chr1	21006490	21006581	DUP	91	PBSV			chr2	70297479	70306285	DEL	8806	Sniffles			1	44830982	44840657	DEL	9675	Merge
chr1	21190340	21190364	DEL	24	PBSV			chr2	71896839	71899608	DEL	2769	Sniffles			1	44917131	44917166	DEL	35	Merge
chr1	21214492	21214532	DEL	40	PBSV			chr2	72157142	72157946	DEL	804	Sniffles			1	44938446	44938654	DEL	208	Merge
chr1	21332087	21332114	DEL	27	PBSV			chr2	73502920	73503294	DEL	374	Sniffles			1	45173083	45173116	DEL	33	Merge
chr1	21360460	21360533	DEL	73	PBSV			chr2	73515505	73518404	DEL	2899	Sniffles			1	45391855	45393523	DUP	1668	Merge
chr1	21365067	21366365	DEL	1298	PBSV			chr2	73535861	73535903	DEL	42	Sniffles			1	45453879	45453925	DEL	46	Merge
chr1	21441863	21441886	DEL	23	PBSV			chr2	74148328	74148394	DEL	66	Sniffles			1	45538131	45538181	DEL	50	Merge
chr1	21678449	21678481	DEL	32	PBSV			chr2	75793496	75793540	DEL	44	Sniffles			1	45629381	45629468	DEL	87	Merge
chr1	21887371	21887394	DUP	23	PBSV			chr2	76129843	76132236	DEL	2393	Sniffles			1	45802825	45803164	DEL	339	Merge
chr1	21939654	21939675	DEL	21	PBSV			chr2	77360257	77360293	DEL	36	Sniffles			1	46033455	46033681	DEL	226	Merge
chr1	22102123	22102144	DEL	21	PBSV			chr2	78353003	78353454	DEL	451	Sniffles			1	46811466	46811693	DEL	227	Merge
chr1	22212746	22213072	DUP	326	PBSV			chr2	78629615	78629967	DEL	352	Sniffles			1	47339328	47339397	DEL	69	Merge
chr1	22504193	22504215	DUP	22	PBSV			chr2	78743390	78743475	DEL	85	Sniffles			1	47599205	47599265	DEL	60	Merge
chr1	22564042	22564068	DEL	26	PBSV			chr2	79963202	79963464	DEL	262	Sniffles			1	47613687	47613771	DEL	84	Merge
chr1	22618029	22618115	DEL	86	PBSV			chr2	81873472	81876565	DEL	3093	Sniffles			1	47679051	47679083	DEL	32	Merge
chr1	22723479	22723502	DUP	23	PBSV			chr2	83429296	83432367	DEL	3071	Sniffles			1	47698117	47698451	DEL	334	Merge
chr1	22724025	22724037	DUP	12	PBSV			chr2	83501995	83502151	DEL	156	Sniffles			1	47761848	47761904	DEL	56	Merge
chr1	22890726	22891055	DEL	329	PBSV			chr2	83659485	83660083	DEL	598	Sniffles			1	47960797	47960914	DUP	117	Merge
chr1	22910540	22910941	DEL	401	PBSV			chr2	85145773	85146298	DEL	525	Sniffles			1	47972688	47972724	DEL	36	Merge
chr1	23171193	23171244	DEL	51	PBSV			chr2	87758717	87758755	DEL	38	Sniffles			1	47974651	47974926	DEL	275	Merge
chr1	23487927	23487955	DEL	28	PBSV			chr2	89322128	89322164	DEL	36	Sniffles			1	48127562	48127699	DEL	137	Merge
chr1	23517466	23517490	DEL	24	PBSV			chr2	89326671	89326717	DEL	46	Sniffles			1	48143303	48143337	DEL	34	Merge
chr1	23560964	23561465	DUP	501	PBSV			chr2	89328240	89328302	DEL	62	Sniffles			1	48147364	48147412	DEL	48	Merge
chr1	23608846	23608868	DEL	22	PBSV			chr2	90473280	90473320	DEL	40	Sniffles			1	48151192	48154403	DEL	3211	Merge
chr1	23746538	23746578	DUP	40	PBSV			chr2	90480015	90480612	DEL	597	Sniffles			1	48525946	48525982	DEL	36	Merge
chr1	23869473	23869497	DEL	24	PBSV			chr2	91641835	91641902	DEL	67	Sniffles			1	48604505	48604627	DEL	122	Merge
chr1	23877104	23877235	DEL	131	PBSV			chr2	93237407	93243814	DEL	6407	Sniffles			1	48640952	48641008	DEL	56	Merge
chr1	23985595	23985619	DEL	24	PBSV			chr2	94580871	94581229	DEL	358	Sniffles			1	48740811	48740953	DEL	142	Merge
chr1	24205179	24205226	DEL	47	PBSV			chr2	94805929	94806464	DUP	535	Sniffles			1	48882288	48882370	DEL	82	Merge
chr1	24208681	24208697	DUP	16	PBSV			chr2	94940667	94941122	DEL	455	Sniffles			1	48948086	48948117	DEL	31	Merge
chr1	24560948	24561177	DEL	229	PBSV			chr2	97278692	97279380	DEL	688	Sniffles			1	48991779	48992967	DEL	1188	Merge
chr1	24844186	24844212	DEL	26	PBSV			chr2	97965399	97965740	DEL	341	Sniffles			1	49148276	49149033	DEL	757	Merge
chr1	25152020	25152944	DEL	924	PBSV			chr2	98239083	98239317	DEL	234	Sniffles			1	49296169	49296240	DEL	71	Merge
chr1	25226535	25226556	DEL	21	PBSV			chr2	98247981	98248020	DEL	39	Sniffles			1	49297059	49297523	DEL	464	Merge
chr1	25228862	25228891	DEL	29	PBSV			chr2	99656247	99656509	DEL	262	Sniffles			1	50611457	50611501	DEL	44	Merge
chr1	25424568	25424593	DEL	25	PBSV			chr2	99943780	99944532	DEL	752	Sniffles			1	51024237	51024677	DEL	440	Merge
chr1	25441539	25462798	DEL	21259	PBSV			chr2	100031319	100031642	DEL	323	Sniffles			1	51134570	51137565	DEL	2995	Merge
chr1	25578779	25578792	DUP	13	PBSV			chr2	100873019	100873054	DEL	35	Sniffles			1	51383898	51383948	DEL	50	Merge
chr1	25709975	25710728	DEL	753	PBSV			chr2	101424477	101424603	DEL	126	Sniffles			1	51652903	51652956	DUP	53	Merge
chr1	25871593	25871618	DEL	25	PBSV			chr2	104054016	104054051	DEL	35	Sniffles			1	51713375	51719109	DEL	5734	Merge
chr1	25983137	25983321	DEL	184	PBSV			chr2	104355101	104355135	DEL	34	Sniffles			1	51871804	51872782	DEL	978	Merge
chr1	25996472	25996847	DEL	375	PBSV			chr2	107862045	107862351	DEL	306	Sniffles			1	52335974	52336011	DEL	37	Merge
chr1	26025747	26025779	DUP	32	PBSV			chr2	108183656	108192208	DEL	8552	Sniffles			1	52892224	52892256	DEL	32	Merge
chr1	26161864	26161887	DEL	23	PBSV			chr2	108661238	108661971	DEL	733	Sniffles			1	53041686	53041743	DEL	57	Merge
chr1	26352015	26353862	DEL	1847	PBSV			chr2	108987993	108988076	DEL	83	Sniffles			1	53204523	53204563	DEL	40	Merge
chr1	26367986	26368067	DEL	81	PBSV			chr2	109236376	109236525	DEL	149	Sniffles			1	53481609	53481675	DUP	66	Merge
chr1	26494034	26494056	DEL	22	PBSV			chr2	112818790	112819153	DEL	363	Sniffles			1	53711049	53711120	DUP	71	Merge
chr1	26504213	26504268	DEL	55	PBSV			chr2	114259266	114260502	DEL	1236	Sniffles			1	53809553	53809659	DEL	106	Merge
chr1	26526941	26526962	DUP	21	PBSV			chr2	115911213	115911960	DEL	747	Sniffles			1	53823773	53823847	DEL	74	Merge
chr1	26684742	26684767	DEL	25	PBSV			chr2	116146237	116146275	DEL	38	Sniffles			1	53930050	53930216	DEL	166	Merge
chr1	26731838	26732408	DEL	570	PBSV			chr2	116377540	116377952	DEL	412	Sniffles			1	53996908	53996956	DUP	48	Merge
chr1	26775067	26775138	DEL	71	PBSV			chr2	119103197	119103716	DEL	519	Sniffles			1	54000121	54000264	DEL	143	Merge
chr1	26791637	26791863	DEL	226	PBSV			chr2	120272726	120274016	DEL	1290	Sniffles			1	54523000	54523104	DEL	104	Merge
chr1	26885731	26885758	DEL	27	PBSV			chr2	120292455	120292654	DEL	199	Sniffles			1	54540509	54549120	DEL	8611	Merge
chr1	26939838	26940037	DEL	199	PBSV			chr2	121570210	121570415	DEL	205	Sniffles			1	54550703	54550735	DEL	32	Merge
chr1	26948771	26948847	DEL	76	PBSV			chr2	121572338	121573202	DEL	864	Sniffles			1	54893759	54893826	DEL	67	Merge
chr1	27059633	27059660	DEL	27	PBSV			chr2	121573685	121574460	DEL	775	Sniffles			1	54989955	54990941	DUP	986	Merge
chr1	27083158	27083179	DEL	21	PBSV			chr2	125334335	125334462	DEL	127	Sniffles			1	55243233	55244801	DEL	1568	Merge
chr1	27199185	27199208	DEL	23	PBSV			chr2	125772930	125773206	DEL	276	Sniffles			1	55510397	55510479	DEL	82	Merge
chr1	27253482	27253580	DEL	98	PBSV			chr2	127121494	127121559	DEL	65	Sniffles			1	55665654	55665692	DEL	38	Merge
chr1	27380628	27380753	DEL	125	PBSV			chr2	127330810	127330952	DEL	142	Sniffles			1	56161667	56161910	DEL	243	Merge
chr1	27391091	27391150	DEL	59	PBSV			chr2	129820970	129821024	DEL	54	Sniffles			1	56236178	56236231	DEL	53	Merge
chr1	27391467	27391865	DEL	398	PBSV			chr2	130570265	130570341	DEL	76	Sniffles			1	56261041	56263953	DEL	2912	Merge
chr1	27396921	27396947	DEL	26	PBSV			chr2	131303888	131304009	DEL	121	Sniffles			1	56270784	56270830	DEL	46	Merge
chr1	27422835	27422870	DEL	35	PBSV			chr2	131975467	131975499	DEL	32	Sniffles			1	56372751	56372858	DEL	107	Merge
chr1	27478654	27478687	DEL	33	PBSV			chr2	131976315	131976760	DEL	445	Sniffles			1	56418747	56418804	DUP	57	Merge
chr1	27552900	27552923	DEL	23	PBSV			chr2	132703960	132714951	DUP	10991	Sniffles			1	56546248	56546291	DEL	43	Merge
chr1	27636083	27636104	DEL	21	PBSV			chr2	132707283	132707471	DUP	188	Sniffles			1	56597904	56597946	DEL	42	Merge
chr1	27751168	27752473	DEL	1305	PBSV			chr2	132879434	132879537	DEL	103	Sniffles			1	56613251	56613455	DEL	204	Merge
chr1	27912133	27912161	DEL	28	PBSV			chr2	133765845	133765956	DEL	111	Sniffles			1	56903073	56903135	DEL	62	Merge
chr1	27955928	27956199	DEL	271	PBSV			chr2	134240302	134240349	DEL	47	Sniffles			1	56949591	56950251	DEL	660	Merge
chr1	27986404	27986462	DEL	58	PBSV			chr2	134496568	134496615	DEL	47	Sniffles			1	56956252	56956283	DEL	31	Merge
chr1	28016568	28017249	DEL	681	PBSV			chr2	134608197	134608358	DEL	161	Sniffles			1	57011799	57011848	DEL	49	Merge
chr1	28139438	28139468	DEL	30	PBSV			chr2	134919605	134919708	DEL	103	Sniffles			1	57257832	57257892	DEL	60	Merge
chr1	28185132	28185155	DEL	23	PBSV			chr2	135055623	135055719	DEL	96	Sniffles			1	57863412	57864430	DEL	1018	Merge
chr1	28186652	28186671	DUP	19	PBSV			chr2	135262659	135262716	DEL	57	Sniffles			1	57940377	57942325	DEL	1948	Merge
chr1	28199957	28199978	DEL	21	PBSV			chr2	135410558	135410633	DEL	75	Sniffles			1	58227795	58230214	DEL	2419	Merge
chr1	28427456	28427597	DEL	141	PBSV			chr2	135512147	135512582	DEL	435	Sniffles			1	59999507	59999781	DEL	274	Merge
chr1	28497783	28498247	DEL	464	PBSV			chr2	135657982	135658084	DEL	102	Sniffles			1	60268394	60268484	DEL	90	Merge
chr1	29271128	29271158	DEL	30	PBSV			chr7	76185	279810	DUP	203625	Sniffles			1	60727214	60727489	DEL	275	Merge
chr1	29413224	29413243	DUP	19	PBSV			chr3	1006019	1006057	DEL	38	Sniffles			1	60784102	60784247	DEL	145	Merge
chr1	29866339	29866652	DEL	313	PBSV			chr3	1132958	1133103	DEL	145	Sniffles			1	61202768	61204169	DEL	1401	Merge
chr1	29913529	29913555	DEL	26	PBSV			chr3	1773516	1774244	DEL	728	Sniffles			1	61389367	61397910	DEL	8543	Merge
chr1	29982554	29982591	DUP	37	PBSV			chr3	3245284	3245344	DEL	60	Sniffles			1	61570129	61570199	DEL	70	Merge
chr1	30184194	30184217	DEL	23	PBSV			chr3	4191394	4191467	DEL	73	Sniffles			1	62021994	62022032	DEL	38	Merge
chr1	30203412	30203433	DEL	21	PBSV			chr3	4258336	4258386	DEL	50	Sniffles			1	62056503	62056578	DEL	75	Merge
chr1	30262020	30262047	DEL	27	PBSV			chr3	4383634	4385013	DEL	1379	Sniffles			1	64208134	64208606	DUP	472	Merge
chr1	30405997	30407575	DEL	1578	PBSV			chr3	4976027	4992304	DEL	16277	Sniffles			1	64465030	64465272	DEL	242	Merge
chr1	30460397	30460422	DEL	25	PBSV			chr3	5494310	5494357	DEL	47	Sniffles			1	64481781	64481821	DEL	40	Merge
chr1	30549560	30549587	DEL	27	PBSV			chr3	5509665	5509821	DEL	156	Sniffles			1	64907860	64907894	DEL	34	Merge
chr1	30641216	30641280	DEL	64	PBSV			chr3	5820994	5821504	DEL	510	Sniffles			1	65060453	65060485	DEL	32	Merge
chr1	30753642	30753663	DEL	21	PBSV			chr3	6034838	6034957	DEL	119	Sniffles			1	65092570	65092839	DEL	269	Merge
chr1	30761505	30761671	DEL	166	PBSV			chr3	7170093	7170563	DUP	470	Sniffles			1	65184002	65186924	DEL	2922	Merge
chr1	30768258	30768279	DEL	21	PBSV			chr3	7864176	7865473	DEL	1297	Sniffles			1	65240103	65240136	DEL	33	Merge
chr1	30845292	30848055	DEL	2763	PBSV			chr3	8100046	8103134	DUP	3088	Sniffles			1	65527248	65527953	DEL	705	Merge
chr1	30981549	30981568	DUP	19	PBSV			chr3	8453918	8454819	DEL	901	Sniffles			1	65577682	65577718	DEL	36	Merge
chr1	31073877	31073896	DUP	19	PBSV			chr3	8887449	8888713	DEL	1264	Sniffles			1	65849722	65849822	DEL	100	Merge
chr1	31076285	31076420	DEL	135	PBSV			chr3	10303129	10303181	DEL	52	Sniffles			1	65940705	65941143	DEL	438	Merge
chr1	31090586	31090651	DUP	65	PBSV			chr3	10715306	10715349	DEL	43	Sniffles			1	66026913	66027875	DEL	962	Merge
chr1	31175202	31175233	DEL	31	PBSV			chr3	10756126	10756389	DEL	263	Sniffles			1	66679609	66679706	DUP	97	Merge
chr1	31204773	31204796	DEL	23	PBSV			chr3	11399521	11402851	DEL	3330	Sniffles			1	66897936	66898045	DEL	109	Merge
chr1	31211000	31211046	DEL	46	PBSV			chr3	11665722	11671422	DEL	5700	Sniffles			1	67283305	67283359	DEL	54	Merge
chr1	32101018	32101993	DEL	975	PBSV			chr3	12554262	12562328	DEL	8066	Sniffles			1	67488075	67491042	DEL	2967	Merge
chr1	32111756	32111778	DEL	22	PBSV			chr3	13919514	13919649	DEL	135	Sniffles			1	67901638	67901695	DEL	57	Merge
chr1	32112021	32112139	DUP	118	PBSV			chr3	14406554	14406618	DEL	64	Sniffles			1	68313224	68316816	DEL	3592	Merge
chr1	32137117	32137166	DEL	49	PBSV			chr3	17253644	17255014	DEL	1370	Sniffles			1	68604758	68604799	DEL	41	Merge
chr1	32141742	32141776	DEL	34	PBSV			chr3	17510376	17510535	DEL	159	Sniffles			1	69050943	69050986	DEL	43	Merge
chr1	32154180	32154205	DEL	25	PBSV			chr3	18377709	18378931	DEL	1222	Sniffles			1	69200544	69200672	DUP	128	Merge
chr1	32157399	32157529	DEL	130	PBSV			chr3	22304673	22307748	DEL	3075	Sniffles			1	69206265	69206325	DEL	60	Merge
chr1	32200072	32200125	DEL	53	PBSV			chr3	22695791	22717772	DUP	21981	Sniffles			1	69244148	69244193	DEL	45	Merge
chr1	32202296	32202321	DEL	25	PBSV			chr3	22696723	22716439	DEL	19716	Sniffles			1	69251496	69251543	DEL	47	Merge
chr1	32222506	32222532	DEL	26	PBSV			chr3	22784025	22784074	DEL	49	Sniffles			1	69448637	69448741	DEL	104	Merge
chr1	32253393	32254385	DEL	992	PBSV			chr3	23799933	23800134	DEL	201	Sniffles			1	69618581	69618624	DEL	43	Merge
chr1	32292219	32293712	DEL	1493	PBSV			chr3	24660589	24660776	DEL	187	Sniffles			1	69893126	69893157	DEL	31	Merge
chr1	32415313	32415347	DEL	34	PBSV			chr3	26357695	26358806	DEL	1111	Sniffles			1	69971494	69971625	DEL	131	Merge
chr1	32447225	32447270	DEL	45	PBSV			chr3	27056053	27056148	DEL	95	Sniffles			1	70175036	70175076	DEL	40	Merge
chr1	32450102	32452648	DEL	2546	PBSV			chr3	27464698	27464888	DEL	190	Sniffles			1	70227059	70227564	DEL	505	Merge
chr1	32577725	32578574	DEL	849	PBSV			chr3	27501583	27501618	DEL	35	Sniffles			1	70259639	70259671	DEL	32	Merge
chr1	32600699	32600727	DEL	28	PBSV			chr3	27501793	27501951	DEL	158	Sniffles			1	70479163	70479306	DEL	143	Merge
chr1	32635685	32637023	DEL	1338	PBSV			chr3	28547218	28549233	DEL	2015	Sniffles			1	70586322	70586802	DEL	480	Merge
chr1	32670208	32670237	DEL	29	PBSV			chr3	32092998	32093188	DEL	190	Sniffles			1	70608169	70608349	DEL	180	Merge
chr1	32748650	32748675	DEL	25	PBSV			chr3	32256678	32265297	DEL	8619	Sniffles			1	71206014	71206069	DEL	55	Merge
chr1	33024293	33024331	DEL	38	PBSV			chr3	32799680	32799969	DEL	289	Sniffles			1	71914289	71914334	DEL	45	Merge
chr1	33138240	33138386	DEL	146	PBSV			chr3	34173800	34173843	DEL	43	Sniffles			1	72036944	72036983	DEL	39	Merge
chr1	33194641	33194669	DEL	28	PBSV			chr3	34289546	34289597	DEL	51	Sniffles			1	72122284	72122383	DEL	99	Merge
chr1	33203236	33203654	DEL	418	PBSV			chr3	35693131	35693577	DEL	446	Sniffles			1	72172677	72173023	DEL	346	Merge
chr1	33326833	33326866	DEL	33	PBSV			chr3	37142343	37142385	DEL	42	Sniffles			1	72497041	72497099	DEL	58	Merge
chr1	33414320	33414351	DEL	31	PBSV			chr3	37527462	37527543	DEL	81	Sniffles			1	72570267	72570379	DEL	112	Merge
chr1	33482457	33482481	DEL	24	PBSV			chr3	37684806	37689411	DEL	4605	Sniffles			1	72901023	72901136	DEL	113	Merge
chr1	33573938	33573962	DEL	24	PBSV			chr3	38862462	38862618	DEL	156	Sniffles			1	73332990	73333035	DEL	45	Merge
chr1	33594581	33594604	DEL	23	PBSV			chr3	39043600	39044586	DEL	986	Sniffles			1	73665137	73665191	DEL	54	Merge
chr1	33655893	33656074	DEL	181	PBSV			chr3	39211596	39213450	DEL	1854	Sniffles			1	73919907	73919959	DEL	52	Merge
chr1	33655893	33656014	DEL	121	PBSV			chr3	41761369	41761547	DEL	178	Sniffles			1	73922729	73922765	DEL	36	Merge
chr1	33876420	33876440	DUP	20	PBSV			chr3	43632604	43632659	DEL	55	Sniffles			1	74224772	74224805	DEL	33	Merge
chr1	33876426	33876762	DUP	336	PBSV			chr3	43925486	43925739	DEL	253	Sniffles			1	74572242	74572375	DEL	133	Merge
chr1	33987614	33987841	DEL	227	PBSV			chr3	43951834	43951870	DEL	36	Sniffles			1	74816481	74816623	DEL	142	Merge
chr1	34063303	34063325	DEL	22	PBSV			chr3	44269191	44269274	DEL	83	Sniffles			1	74930612	74930643	DEL	31	Merge
chr1	34082033	34082172	DEL	139	PBSV			chr3	44320738	44320781	DEL	43	Sniffles			1	75020268	75020412	DEL	144	Merge
chr1	34284617	34284645	DEL	28	PBSV			chr3	46163916	46164110	DEL	194	Sniffles			1	75148660	75148770	DEL	110	Merge
chr1	34288778	34288836	DEL	58	PBSV			chr3	46371542	46371843	DEL	301	Sniffles			1	75434221	75440650	DEL	6429	Merge
chr1	34355396	34355422	DEL	26	PBSV			chr3	46409474	46409513	DEL	39	Sniffles			1	75454638	75454921	DEL	283	Merge
chr1	34445404	34445433	DEL	29	PBSV			chr3	46886507	46895942	DEL	9435	Sniffles			1	75455594	75455631	DEL	37	Merge
chr1	34452395	34452419	DUP	24	PBSV			chr3	47169274	47170131	DEL	857	Sniffles			1	75502551	75502649	DEL	98	Merge
chr1	34468434	34468496	DEL	62	PBSV			chr3	49087916	49090096	DEL	2180	Sniffles			1	75519799	75519939	DEL	140	Merge
chr1	34531867	34531899	DEL	32	PBSV			chr3	50817524	50817557	DEL	33	Sniffles			1	75532541	75532709	DEL	168	Merge
chr1	35086121	35086142	DEL	21	PBSV			chr3	51337243	51337278	DEL	35	Sniffles			1	75561137	75561173	DEL	36	Merge
chr1	35347441	35347462	DEL	21	PBSV			chr3	51793450	51793594	DEL	144	Sniffles			1	75790111	75790169	DEL	58	Merge
chr1	35486286	35486308	DEL	22	PBSV			chr3	53837837	53838540	DEL	703	Sniffles			1	75807790	75807843	DEL	53	Merge
chr1	35602855	35602878	DEL	23	PBSV			chr3	53896018	53897320	DEL	1302	Sniffles			1	75944422	75944541	DEL	119	Merge
chr1	35616147	35616375	DEL	228	PBSV			chr3	53962685	53971254	DEL	8569	Sniffles			1	76216179	76216530	DEL	351	Merge
chr1	35621738	35621770	DEL	32	PBSV			chr3	54135772	54135817	DEL	45	Sniffles			1	76333173	76333745	DEL	572	Merge
chr1	35627672	35627700	DEL	28	PBSV			chr3	54434959	54435083	DEL	124	Sniffles			1	76332986	76335602	DEL	2616	Merge
chr1	35691829	35691870	DUP	41	PBSV			chr3	55545302	55545533	DEL	231	Sniffles			1	76877343	76877651	DEL	308	Merge
chr1	35729076	35729109	DEL	33	PBSV			chr3	55733223	55738782	DEL	5559	Sniffles			1	77539539	77569047	DEL	29508	Merge
chr1	35745340	35745363	DEL	23	PBSV			chr3	56374846	56383301	DEL	8455	Sniffles			1	78019132	78019718	DEL	586	Merge
chr1	36064228	36119287	DEL	55059	PBSV			chr3	58820219	58820269	DEL	50	Sniffles			1	79646220	79649430	DEL	3210	Merge
chr1	36205941	36205970	DEL	29	PBSV			chr3	60002447	60002510	DEL	63	Sniffles			1	79866182	79867440	DEL	1258	Merge
chr1	36234934	36235013	DEL	79	PBSV			chr3	60241752	60241817	DEL	65	Sniffles			1	81366922	81366976	DEL	54	Merge
chr1	36395311	36395336	DEL	25	PBSV			chr3	60372455	60372578	DEL	123	Sniffles			1	81476362	81477650	DEL	1288	Merge
chr1	36419827	36419890	DEL	63	PBSV			chr3	60561860	60561935	DEL	75	Sniffles			1	81963940	81964197	DEL	257	Merge
chr1	36625272	36627016	DEL	1744	PBSV			chr3	62015398	62015631	DEL	233	Sniffles			1	82285397	82285429	DEL	32	Merge
chr1	36663978	36664003	DEL	25	PBSV			chr3	63430212	63430377	DEL	165	Sniffles			1	82298341	82299130	DEL	789	Merge
chr1	36713942	36714005	DEL	63	PBSV			chr3	64455066	64455158	DEL	92	Sniffles			1	82305663	82305822	DEL	159	Merge
chr1	36817885	36817908	DEL	23	PBSV			chr3	64708681	64708729	DEL	48	Sniffles			1	82335786	82335875	DUP	89	Merge
chr1	36916798	36916853	DEL	55	PBSV			chr3	66071525	66071601	DEL	76	Sniffles			1	84096609	84096732	DEL	123	Merge
chr1	37005184	37005207	DEL	23	PBSV			chr3	67532380	67532951	DEL	571	Sniffles			1	85247186	85247219	DEL	33	Merge
chr1	37280285	37280825	DEL	540	PBSV			chr3	68214687	68214731	DEL	44	Sniffles			1	85708240	85708271	DEL	31	Merge
chr1	37323663	37324991	DEL	1328	PBSV			chr3	70464356	70464537	DEL	181	Sniffles			1	85795910	85795946	DEL	36	Merge
chr1	37470996	37471019	DEL	23	PBSV			chr3	71066823	71066920	DEL	97	Sniffles			1	86452760	86482159	DEL	29399	Merge
chr1	37542375	37542407	DEL	32	PBSV			chr3	71766400	71766895	DEL	495	Sniffles			1	86638586	86638694	DEL	108	Merge
chr1	37639435	37639461	DEL	26	PBSV			chr3	71857645	71857740	DEL	95	Sniffles			1	86798260	86798847	DEL	587	Merge
chr1	37746473	37746503	DEL	30	PBSV			chr3	72280903	72281123	DEL	220	Sniffles			1	86850487	86852303	DEL	1816	Merge
chr1	37762337	37762367	DEL	30	PBSV			chr3	72300132	72300427	DEL	295	Sniffles			1	86888364	86888865	DEL	501	Merge
chr1	37765529	37765557	DUP	28	PBSV			chr3	72369927	72369962	DEL	35	Sniffles			1	86961969	86962003	DEL	34	Merge
chr1	37800388	37800410	DEL	22	PBSV			chr3	72373768	72373862	DEL	94	Sniffles			1	87239190	87269361	DEL	30171	Merge
chr1	37948305	37948328	DEL	23	PBSV			chr3	72452196	72452312	DEL	116	Sniffles			1	87327441	87327475	DEL	34	Merge
chr1	38024172	38024213	DEL	41	PBSV			chr3	72511136	72512428	DEL	1292	Sniffles			1	87499023	87499060	DEL	37	Merge
chr1	38186124	38186148	DEL	24	PBSV			chr3	72708170	72708766	DEL	596	Sniffles			1	88060433	88060556	DEL	123	Merge
chr1	38479108	38479143	DEL	35	PBSV			chr3	74535403	74535945	DEL	542	Sniffles			1	88085065	88086358	DEL	1293	Merge
chr1	38659558	38659585	DEL	27	PBSV			chr3	75122623	75123094	DEL	471	Sniffles			1	88087643	88087865	DEL	222	Merge
chr1	38673637	38674394	DEL	757	PBSV			chr3	75128300	75128339	DEL	39	Sniffles			1	88132135	88132432	DEL	297	Merge
chr1	38675840	38676246	DEL	406	PBSV			chr3	75684556	75684694	DEL	138	Sniffles			1	88187935	88188002	DEL	67	Merge
chr1	38687565	38687593	DEL	28	PBSV			chr3	75869368	75871180	DEL	1812	Sniffles			1	88464343	88464395	DUP	52	Merge
chr1	38692622	38692652	DEL	30	PBSV			chr3	76047494	76047534	DEL	40	Sniffles			1	88468679	88468764	DEL	85	Merge
chr1	38878442	38879573	DEL	1131	PBSV			chr3	76189308	76192512	DEL	3204	Sniffles			1	88470820	88470900	DEL	80	Merge
chr1	39009325	39009360	DEL	35	PBSV			chr3	77464171	77464226	DEL	55	Sniffles			1	88477882	88477965	DEL	83	Merge
chr1	39010323	39010466	DEL	143	PBSV			chr3	77585758	77585871	DEL	113	Sniffles			1	88793631	88793671	DEL	40	Merge
chr1	39040180	39040207	DEL	27	PBSV			chr3	80636011	80636136	DEL	125	Sniffles			1	88823462	88823540	DEL	78	Merge
chr1	39105817	39105936	DEL	119	PBSV			chr3	80636426	80636497	DEL	71	Sniffles			1	89215021	89215113	DUP	92	Merge
chr1	39265207	39265265	DEL	58	PBSV			chr3	80671233	80671285	DEL	52	Sniffles			1	89462007	89467259	DEL	5252	Merge
chr1	39454509	39454842	DEL	333	PBSV			chr3	80772269	80773923	DEL	1654	Sniffles			1	89588276	89589094	DEL	818	Merge
chr1	39514411	39514444	DEL	33	PBSV			chr3	82176984	82177215	DEL	231	Sniffles			1	90195385	90195526	DEL	141	Merge
chr1	39538524	39539274	DEL	750	PBSV			chr3	84715041	84715102	DEL	61	Sniffles			1	90279414	90279483	DEL	69	Merge
chr1	39569473	39569491	DUP	18	PBSV			chr3	84725047	84725148	DEL	101	Sniffles			1	90824849	90827482	DEL	2633	Merge
chr1	39693205	39693228	DEL	23	PBSV			chr3	85563250	85564293	DEL	1043	Sniffles			1	90901398	90901440	DEL	42	Merge
chr1	39694064	39694103	DUP	39	PBSV			chr3	86021924	86022065	DEL	141	Sniffles			1	91017211	91017456	DEL	245	Merge
chr1	39763864	39763889	DEL	25	PBSV			chr3	87417457	87417918	DEL	461	Sniffles			1	91160971	91161056	DEL	85	Merge
chr1	39766343	39766486	DUP	143	PBSV			chr3	88463941	88464016	DEL	75	Sniffles			1	91202732	91203215	DEL	483	Merge
chr1	39962717	39966112	DEL	3395	PBSV			chr3	88613847	88614527	DEL	680	Sniffles			1	91529748	91529806	DEL	58	Merge
chr1	40116801	40116825	DEL	24	PBSV			chr3	88691806	88691895	DEL	89	Sniffles			1	91720749	91720821	DEL	72	Merge
chr1	40136977	40137031	DEL	54	PBSV			chr3	88926641	88926821	DEL	180	Sniffles			1	92062864	92062909	DEL	45	Merge
chr1	40146920	40146966	DEL	46	PBSV			chr3	88933885	88934027	DEL	142	Sniffles			1	92074193	92074346	DUP	153	Merge
chr1	40205656	40205682	DEL	26	PBSV			chr3	90530676	90530722	DEL	46	Sniffles			1	92121481	92125452	DEL	3971	Merge
chr1	40271129	40271207	DEL	78	PBSV			chr3	91019515	91020775	DEL	1260	Sniffles			1	92222078	92222193	DEL	115	Merge
chr1	40279705	40280942	DEL	1237	PBSV			chr3	93234023	93235137	DEL	1114	Sniffles			1	92388770	92389341	DEL	571	Merge
chr1	40289046	40289071	DEL	25	PBSV			chr3	93475995	93476122	DEL	127	Sniffles			1	92746572	92746604	DEL	32	Merge
chr1	40290014	40290035	DEL	21	PBSV			chr3	94510533	94513491	DEL	2958	Sniffles			1	93033341	93033400	DEL	59	Merge
chr1	40387059	40387077	DUP	18	PBSV			chr3	96175949	96176001	DEL	52	Sniffles			1	93046413	93046813	DEL	400	Merge
chr1	40472348	40472980	DEL	632	PBSV			chr3	96591783	96592558	DEL	775	Sniffles			1	93099533	93099593	DUP	60	Merge
chr1	40655292	40655313	DEL	21	PBSV			chr3	96649794	96649899	DEL	105	Sniffles			1	93214459	93214490	DEL	31	Merge
chr1	40679948	40680094	DEL	146	PBSV			chr3	96917251	96917311	DEL	60	Sniffles			1	93292871	93292902	DEL	31	Merge
chr1	40686609	40686631	DEL	22	PBSV			chr3	96918681	96918937	DEL	256	Sniffles			1	93309362	93309428	DEL	66	Merge
chr1	40748639	40748666	DEL	27	PBSV			chr3	96921911	96922888	DEL	977	Sniffles			1	93357435	93357467	DEL	32	Merge
chr1	40757675	40757701	DEL	26	PBSV			chr3	99702316	99702512	DEL	196	Sniffles			1	93591153	93591194	DEL	41	Merge
chr1	40955010	40955058	DEL	48	PBSV			chr3	101104206	101105306	DEL	1100	Sniffles			1	93672196	93672631	DEL	435	Merge
chr1	41199247	41199292	DEL	45	PBSV			chr3	101950235	101950269	DEL	34	Sniffles			1	93797470	93797513	DEL	43	Merge
chr1	41251420	41251444	DEL	24	PBSV			chr3	103186418	103187022	DEL	604	Sniffles			1	93905218	93905344	DEL	126	Merge
chr1	41271067	41271108	DEL	41	PBSV			chr3	105109185	105125794	DEL	16609	Sniffles			1	93944258	93944377	DEL	119	Merge
chr1	41280200	41280500	DEL	300	PBSV			chr3	106206161	106206258	DEL	97	Sniffles			1	93944693	93944860	DEL	167	Merge
chr1	41341615	41342021	DEL	406	PBSV			chr3	107546002	107546124	DEL	122	Sniffles			1	94155661	94156244	DEL	583	Merge
chr1	41401410	41401433	DEL	23	PBSV			chr3	110952539	110952612	DEL	73	Sniffles			1	94516307	94516343	DEL	36	Merge
chr1	41440121	41440266	DEL	145	PBSV			chr3	111095440	111095616	DEL	176	Sniffles			1	94899963	94900015	DEL	52	Merge
chr1	41617613	41618823	DEL	1210	PBSV			chr3	113844908	113846775	DEL	1867	Sniffles			1	94973194	94973256	DEL	62	Merge
chr1	41747730	41747781	DEL	51	PBSV			chr3	116454364	116454646	DEL	282	Sniffles			1	95273895	95273928	DEL	33	Merge
chr1	41889294	41889319	DUP	25	PBSV			chr3	116916633	116917762	DEL	1129	Sniffles			1	95647125	95647157	DEL	32	Merge
chr1	41950263	41950284	DEL	21	PBSV			chr3	116968982	116969215	DEL	233	Sniffles			1	95874531	95876734	DEL	2203	Merge
chr1	42071142	42071160	DUP	18	PBSV			chr3	116977569	116977626	DEL	57	Sniffles			1	95877783	95877816	DEL	33	Merge
chr1	42071198	42071223	DEL	25	PBSV			chr3	117322318	117323430	DEL	1112	Sniffles			1	96512014	96512070	DEL	56	Merge
chr1	42207483	42207939	DEL	456	PBSV			chr3	117478366	117478482	DEL	116	Sniffles			1	96512201	96514917	DEL	2716	Merge
chr1	42282401	42282577	DEL	176	PBSV			chr3	118638067	118638337	DEL	270	Sniffles			1	96555429	96555503	DEL	74	Merge
chr1	42297213	42297234	DEL	21	PBSV			chr3	118652814	118652921	DEL	107	Sniffles			1	96750622	96759179	DEL	8557	Merge
chr1	42341324	42341348	DUP	24	PBSV			chr3	118655721	118655768	DEL	47	Sniffles			1	97096125	97096273	DUP	148	Merge
chr1	42343901	42344794	DEL	893	PBSV			chr3	119203093	119210123	DEL	7030	Sniffles			1	97100345	97100384	DUP	39	Merge
chr1	42412266	42412278	DUP	12	PBSV			chr3	119293659	119294260	DEL	601	Sniffles			1	97140039	97140079	DEL	40	Merge
chr1	42508389	42509052	DEL	663	PBSV			chr3	119299594	119299627	DEL	33	Sniffles			1	97331001	97331041	DEL	40	Merge
chr1	42515654	42516681	DEL	1027	PBSV			chr3	119754761	119754827	DEL	66	Sniffles			1	97515683	97515791	DUP	108	Merge
chr1	42521578	42521610	DEL	32	PBSV			chr3	119849990	119850025	DEL	35	Sniffles			1	97632453	97632504	DEL	51	Merge
chr1	42522549	42522586	DEL	37	PBSV			chr3	119874614	119875291	DEL	677	Sniffles			1	98338590	98338682	DEL	92	Merge
chr1	42581418	42587039	DEL	5621	PBSV			chr4	1257840	1257882	DEL	42	Sniffles			1	98837202	98837865	DEL	663	Merge
chr1	42596018	42596049	DEL	31	PBSV			chr4	1600270	1601566	DEL	1296	Sniffles			1	99289798	99289936	DEL	138	Merge
chr1	42639774	42639964	DEL	190	PBSV			chr4	1979899	1980535	DEL	636	Sniffles			1	99532897	99532933	DEL	36	Merge
chr1	42662997	42663146	DEL	149	PBSV			chr4	1981790	1982009	DEL	219	Sniffles			1	100068788	100068819	DEL	31	Merge
chr1	42665464	42665538	DUP	74	PBSV			chr4	2263134	2264207	DEL	1073	Sniffles			1	100290715	100290872	DEL	157	Merge
chr1	42665888	42665926	DEL	38	PBSV			chr4	2814682	2814889	DEL	207	Sniffles			1	100327568	100327621	DUP	53	Merge
chr1	42734380	42734564	DUP	184	PBSV			chr4	3795985	3796020	DEL	35	Sniffles			1	100331421	100331788	DEL	367	Merge
chr1	42734421	42735112	DUP	691	PBSV			chr4	3884465	3884506	DEL	41	Sniffles			1	100502062	100502262	DEL	200	Merge
chr1	43031843	43031865	DEL	22	PBSV			chr4	4187698	4188465	DEL	767	Sniffles			1	100583100	100583148	DEL	48	Merge
chr1	43186406	43186429	DEL	23	PBSV			chr4	4259739	4259875	DEL	136	Sniffles			1	100875104	100875693	DEL	589	Merge
chr1	43527220	43527243	DEL	23	PBSV			chr4	5847259	5847603	DEL	344	Sniffles			1	101127217	101127983	DEL	766	Merge
chr1	43541623	43541650	DEL	27	PBSV			chr4	6802090	6808538	DEL	6448	Sniffles			1	101178520	101179973	DUP	1453	Merge
chr1	43682188	43682221	DEL	33	PBSV			chr4	6964911	6965168	DEL	257	Sniffles			1	101203669	101203777	DEL	108	Merge
chr1	43712116	43712137	DEL	21	PBSV			chr4	7471640	7471805	DEL	165	Sniffles			1	101911435	101911498	DEL	63	Merge
chr1	43868826	43868852	DEL	26	PBSV			chr4	8094212	8098307	DEL	4095	Sniffles			1	102028116	102028320	DEL	204	Merge
chr1	43982101	43982127	DEL	26	PBSV			chr4	8324858	8325405	DEL	547	Sniffles			1	102279485	102279860	DEL	375	Merge
chr1	43983018	43983044	DEL	26	PBSV			chr4	8867842	8867983	DEL	141	Sniffles			1	102294158	102296151	DEL	1993	Merge
chr1	44025737	44025904	DEL	167	PBSV			chr4	12139582	12140412	DEL	830	Sniffles			1	102536940	102536973	DEL	33	Merge
chr1	44533400	44535506	DEL	2106	PBSV			chr4	14764740	14765549	DEL	809	Sniffles			1	102688742	102688805	DEL	63	Merge
chr1	44646725	44646749	DEL	24	PBSV			chr4	15297152	15298482	DEL	1330	Sniffles			1	102692623	102692738	DEL	115	Merge
chr1	44772286	44772322	DUP	36	PBSV			chr4	16347329	16347887	DEL	558	Sniffles			1	102960364	102961693	DEL	1329	Merge
chr1	44830981	44840657	DEL	9676	PBSV			chr4	16444901	16444958	DEL	57	Sniffles			1	102965030	102965298	DEL	268	Merge
chr1	44917119	44917153	DEL	34	PBSV			chr4	16840668	16842847	DEL	2179	Sniffles			1	103023392	103023781	DEL	389	Merge
chr1	44938445	44938654	DEL	209	PBSV			chr4	16932573	16932757	DEL	184	Sniffles			1	103062140	103062993	DEL	853	Merge
chr1	45146560	45146585	DEL	25	PBSV			chr4	17692510	17693963	DEL	1453	Sniffles			1	103188301	103189358	DEL	1057	Merge
chr1	45173110	45173146	DEL	36	PBSV			chr4	17735829	17744224	DEL	8395	Sniffles			1	103462226	103462264	DEL	38	Merge
chr1	45262898	45262923	DEL	25	PBSV			chr4	17962379	17962448	DEL	69	Sniffles			1	104096479	104097127	DEL	648	Merge
chr1	45356276	45356298	DEL	22	PBSV			chr4	17971444	17971688	DEL	244	Sniffles			1	104126384	104127241	DEL	857	Merge
chr1	45391854	45393523	DUP	1669	PBSV			chr4	18060112	18060465	DEL	353	Sniffles			1	104201320	104201362	DEL	42	Merge
chr1	45453877	45453924	DEL	47	PBSV			chr4	18223558	18224168	DEL	610	Sniffles			1	104267406	104270178	DEL	2772	Merge
chr1	45538130	45538181	DEL	51	PBSV			chr4	18282407	18282781	DEL	374	Sniffles			1	104462538	104462576	DEL	38	Merge
chr1	45629380	45629468	DEL	88	PBSV			chr4	18369256	18369289	DEL	33	Sniffles			1	104670052	104670088	DEL	36	Merge
chr1	45802824	45803164	DEL	340	PBSV			chr4	19906843	19906875	DEL	32	Sniffles			1	104924919	104924956	DUP	37	Merge
chr1	45955363	45955382	DUP	19	PBSV			chr4	20090565	20090625	DEL	60	Sniffles			1	104946910	104946982	DEL	72	Merge
chr1	46033454	46033681	DEL	227	PBSV			chr4	20143468	20143612	DEL	144	Sniffles			1	105169776	105170008	DEL	232	Merge
chr1	46449718	46449744	DEL	26	PBSV			chr4	20247616	20247674	DEL	58	Sniffles			1	105668455	105668493	DEL	38	Merge
chr1	46498636	46498662	DEL	26	PBSV			chr4	20848201	20848387	DEL	186	Sniffles			1	105978239	105978309	DEL	70	Merge
chr1	46614406	46614431	DEL	25	PBSV			chr4	21057876	21059832	DEL	1956	Sniffles			1	106433300	106433445	DEL	145	Merge
chr1	46811465	46811697	DEL	232	PBSV			chr4	21116284	21116340	DEL	56	Sniffles			1	107125778	107125900	DEL	122	Merge
chr1	46872690	46872715	DUP	25	PBSV			chr4	21324808	21324849	DEL	41	Sniffles			1	107879479	107880221	DEL	742	Merge
chr1	47263579	47263611	DUP	32	PBSV			chr4	23514161	23514232	DEL	71	Sniffles			1	107955685	107955775	DEL	90	Merge
chr1	47339327	47339397	DEL	70	PBSV			chr4	23807912	23807948	DEL	36	Sniffles			1	107974351	107974422	DUP	71	Merge
chr1	47599204	47599265	DEL	61	PBSV			chr4	24329657	24329786	DEL	129	Sniffles			1	108199259	108199295	DEL	36	Merge
chr1	47613686	47613771	DEL	85	PBSV			chr4	24568201	24568889	DEL	688	Sniffles			1	108557309	108557392	DEL	83	Merge
chr1	47679050	47679083	DEL	33	PBSV			chr4	25493684	25494137	DEL	453	Sniffles			1	108576852	108576928	DEL	76	Merge
chr1	47698116	47698451	DEL	335	PBSV			chr4	25521137	25522032	DEL	895	Sniffles			1	108867295	108867334	DEL	39	Merge
chr1	47761852	47761916	DEL	64	PBSV			chr4	25857854	25857909	DEL	55	Sniffles			1	109877863	109883579	DUP	5716	Merge
chr1	47960796	47960914	DUP	118	PBSV			chr4	28355947	28357075	DUP	1128	Sniffles			1	109903655	109903693	DEL	38	Merge
chr1	47972687	47972724	DEL	37	PBSV			chr4	28833356	28835823	DEL	2467	Sniffles			1	110136593	110136639	DEL	46	Merge
chr1	47974650	47974926	DEL	276	PBSV			chr4	28970955	28970991	DEL	36	Sniffles			1	110425424	110425642	DEL	218	Merge
chr1	47980824	47980845	DEL	21	PBSV			chr4	31157169	31157215	DUP	46	Sniffles			1	111116379	111116476	DEL	97	Merge
chr1	47996980	47996999	DUP	19	PBSV			chr4	31700526	31700587	DEL	61	Sniffles			1	111580733	111581211	DEL	478	Merge
chr1	48127561	48127699	DEL	138	PBSV			chr4	32510985	32517059	DEL	6074	Sniffles			1	111707749	111707801	DEL	52	Merge
chr1	48129294	48129320	DEL	26	PBSV			chr4	33219391	33219493	DEL	102	Sniffles			1	111769203	111769389	DEL	186	Merge
chr1	48131316	48131344	DEL	28	PBSV			chr4	33220580	33220723	DEL	143	Sniffles			1	112135733	112135776	DEL	43	Merge
chr1	48143302	48143337	DEL	35	PBSV			chr4	33325045	33325125	DEL	80	Sniffles			1	112367058	112367098	DEL	40	Merge
chr1	48147363	48147412	DEL	49	PBSV			chr4	34261115	34261951	DEL	836	Sniffles			1	112546124	112547184	DEL	1060	Merge
chr1	48151212	48154425	DEL	3213	PBSV			chr4	34296068	34296181	DEL	113	Sniffles			1	112728523	112729491	DEL	968	Merge
chr1	48327348	48327369	DEL	21	PBSV			chr4	34662511	34662631	DEL	120	Sniffles			1	114112484	114112693	DEL	209	Merge
chr1	48387566	48387588	DEL	22	PBSV			chr4	34704288	34704496	DEL	208	Sniffles			1	114253625	114253657	DEL	32	Merge
chr1	48445370	48445399	DEL	29	PBSV			chr4	35290052	35290140	DEL	88	Sniffles			1	114381983	114382125	DEL	142	Merge
chr1	48475951	48475974	DEL	23	PBSV			chr4	35747791	35747934	DEL	143	Sniffles			1	114548486	114548557	DEL	71	Merge
chr1	48480580	48480605	DEL	25	PBSV			chr4	36261195	36264397	DEL	3202	Sniffles			1	115210776	115210807	DEL	31	Merge
chr1	48525945	48525982	DEL	37	PBSV			chr4	36531160	36531200	DEL	40	Sniffles			1	115548901	115549112	DEL	211	Merge
chr1	48604504	48604627	DEL	123	PBSV			chr4	36565184	36565217	DEL	33	Sniffles			1	115649181	115649261	DEL	80	Merge
chr1	48640950	48641004	DEL	54	PBSV			chr4	37864875	37864957	DEL	82	Sniffles			1	115653505	115653549	DEL	44	Merge
chr1	48740810	48740953	DEL	143	PBSV			chr4	38986384	38986618	DEL	234	Sniffles			1	116261123	116261300	DEL	177	Merge
chr1	48780279	48780301	DEL	22	PBSV			chr4	41079227	41079260	DEL	33	Sniffles			1	116390358	116390939	DEL	581	Merge
chr1	48809383	48809400	DUP	17	PBSV			chr4	41819328	41819366	DEL	38	Sniffles			1	116419761	116419802	DEL	41	Merge
chr1	48880769	48880786	DUP	17	PBSV			chr4	45485947	45486293	DUP	346	Sniffles			1	116546283	116546428	DEL	145	Merge
chr1	48882313	48882396	DEL	83	PBSV			chr4	49258486	49260955	DEL	2469	Sniffles			1	116646813	116646963	DEL	150	Merge
chr1	48948085	48948117	DEL	32	PBSV			chr4	49641891	49643479	DEL	1588	Sniffles			1	117780559	117782569	DEL	2010	Merge
chr1	48991778	48992967	DEL	1189	PBSV			chr4	50156812	50156862	DEL	50	Sniffles			1	117985342	117985440	DEL	98	Merge
chr1	49148275	49149033	DEL	758	PBSV			chr4	51891542	51891603	DEL	61	Sniffles			1	118518318	118518395	DEL	77	Merge
chr1	49296168	49296240	DEL	72	PBSV			chr4	52904075	52904117	DEL	42	Sniffles			1	118699254	118699311	DEL	57	Merge
chr1	49297058	49297523	DEL	465	PBSV			chr4	54172506	54173444	DEL	938	Sniffles			1	118957868	118957910	DEL	42	Merge
chr1	49485901	49485929	DEL	28	PBSV			chr4	56454946	56455458	DEL	512	Sniffles			1	119171162	119171762	DEL	600	Merge
chr1	49649703	49649725	DUP	22	PBSV			chr4	57996172	57997184	DEL	1012	Sniffles			1	119232000	119235255	DEL	3255	Merge
chr1	50449857	50449886	DEL	29	PBSV			chr4	59201166	59205632	DEL	4466	Sniffles			1	119394066	119402627	DEL	8561	Merge
chr1	50611456	50611501	DEL	45	PBSV			chr4	59517548	59517587	DEL	39	Sniffles			1	119710844	119710915	DEL	71	Merge
chr1	50611483	50611504	DEL	21	PBSV			chr4	60248958	60249699	DEL	741	Sniffles			1	119807452	119808622	DUP	1170	Merge
chr1	50873576	50873600	DEL	24	PBSV			chr4	64504991	64506287	DEL	1296	Sniffles			1	119818056	119818205	DEL	149	Merge
chr1	51024235	51024676	DEL	441	PBSV			chr4	65603532	65603594	DEL	62	Sniffles			1	119898261	119898348	DEL	87	Merge
chr1	51117092	51117113	DEL	21	PBSV			chr4	67464294	67464333	DEL	39	Sniffles			1	120235986	120236031	DEL	45	Merge
chr1	51134569	51137565	DEL	2996	PBSV			chr4	70751704	70751803	DEL	99	Sniffles			1	120243245	120243769	DEL	524	Merge
chr1	51383888	51383943	DEL	55	PBSV			chr4	72891291	72892158	DEL	867	Sniffles			1	120586953	120587874	DEL	921	Merge
chr1	51599917	51599942	DEL	25	PBSV			chr4	73812976	73813029	DEL	53	Sniffles			1	120695987	120696025	DEL	38	Merge
chr1	51652902	51652956	DUP	54	PBSV			chr4	73915565	73915613	DEL	48	Sniffles			1	121360666	121360721	DEL	55	Merge
chr1	51713374	51719109	DEL	5735	PBSV			chr4	73970229	73970372	DEL	143	Sniffles			1	121615082	121622037	DEL	6955	Merge
chr1	51836194	51836217	DEL	23	PBSV			chr4	76155787	76155829	DEL	42	Sniffles			1	121854926	121857277	DEL	2351	Merge
chr1	51871803	51872782	DEL	979	PBSV			chr4	82868136	82869274	DUP	1138	Sniffles			1	121939289	121940010	DEL	721	Merge
chr1	51880505	51880526	DEL	21	PBSV			chr4	83178624	83179793	DEL	1169	Sniffles			1	121947024	121947056	DEL	32	Merge
chr1	52137840	52137864	DEL	24	PBSV			chr4	83955440	83955798	DEL	358	Sniffles			1	122001190	122001705	DUP	515	Merge
chr1	52335971	52336009	DEL	38	PBSV			chr4	84360280	84360450	DEL	170	Sniffles			1	122674680	122675375	DEL	695	Merge
chr1	52630970	52630997	DEL	27	PBSV			chr4	84609165	84609209	DEL	44	Sniffles			1	122732645	122732684	DEL	39	Merge
chr1	52892223	52892256	DEL	33	PBSV			chr4	84992644	84992700	DEL	56	Sniffles			1	123000552	123000782	DEL	230	Merge
chr1	53041685	53041743	DEL	58	PBSV			chr4	85269201	85269376	DEL	175	Sniffles			1	123136246	123139353	DEL	3107	Merge
chr1	53204540	53204587	DEL	47	PBSV			chr4	85707111	85707319	DEL	208	Sniffles			1	123153815	123155693	DEL	1878	Merge
chr1	53322707	53322730	DEL	23	PBSV			chr4	86351010	86351302	DEL	292	Sniffles			1	123165135	123174545	DEL	9410	Merge
chr1	53481608	53481675	DUP	67	PBSV			chr4	86402575	86402680	DEL	105	Sniffles			1	123208846	123208913	DUP	67	Merge
chr1	53528602	53528628	DEL	26	PBSV			chr4	88181764	88184495	DEL	2731	Sniffles			1	123808352	123808402	DEL	50	Merge
chr1	53711048	53711120	DUP	72	PBSV			chr4	88634230	88634533	DEL	303	Sniffles			1	123925799	123925837	DEL	38	Merge
chr1	53779493	53779521	DEL	28	PBSV			chr4	89058530	89058837	DEL	307	Sniffles			1	124001481	124001519	DEL	38	Merge
chr1	53809552	53809659	DEL	107	PBSV			chr4	89115826	89115904	DEL	78	Sniffles			1	124006404	124008050	DEL	1646	Merge
chr1	53823772	53823847	DEL	75	PBSV			chr4	89412556	89412612	DEL	56	Sniffles			1	125001739	125001791	DEL	52	Merge
chr1	53840365	53840393	DEL	28	PBSV			chr4	89458615	89467174	DEL	8559	Sniffles			1	125389343	125389375	DEL	32	Merge
chr1	53879609	53879624	DUP	15	PBSV			chr4	89668951	89670007	DEL	1056	Sniffles			1	125472275	125472429	DUP	154	Merge
chr1	53900735	53900756	DEL	21	PBSV			chr4	89775583	89776184	DEL	601	Sniffles			1	125539207	125543483	DEL	4276	Merge
chr1	53930049	53930216	DEL	167	PBSV			chr4	89791146	89791627	DEL	481	Sniffles			1	125708966	125709000	DEL	34	Merge
chr1	53996907	53996956	DUP	49	PBSV			chr4	91777852	91779114	DEL	1262	Sniffles			1	126199225	126201031	DEL	1806	Merge
chr1	54000120	54000264	DEL	144	PBSV			chr4	95906390	95906532	DEL	142	Sniffles			1	126201136	126203585	DEL	2449	Merge
chr1	54255202	54255223	DEL	21	PBSV			chr4	97803182	97803461	DEL	279	Sniffles			1	126670418	126670450	DEL	32	Merge
chr1	54396045	54396066	DEL	21	PBSV			chr4	98794327	98794402	DEL	75	Sniffles			1	126846341	126846535	DEL	194	Merge
chr1	54522964	54523067	DEL	103	PBSV			chr4	99762435	99762496	DEL	61	Sniffles			1	127075045	127075105	DEL	60	Merge
chr1	54540492	54549103	DEL	8611	PBSV			chr4	99769992	99770028	DEL	36	Sniffles			1	127267067	127267204	DEL	137	Merge
chr1	54550702	54550735	DEL	33	PBSV			chr4	99783075	99783198	DEL	123	Sniffles			1	127274844	127274876	DEL	32	Merge
chr1	54572630	54572657	DEL	27	PBSV			chr4	100491928	100492030	DEL	102	Sniffles			1	128263982	128264092	DEL	110	Merge
chr1	54590327	54590352	DEL	25	PBSV			chr4	100524221	100524541	DEL	320	Sniffles			1	128330933	128330969	DUP	36	Merge
chr1	54893758	54893826	DEL	68	PBSV			chr4	100747945	100747986	DEL	41	Sniffles			1	128607192	128607443	DEL	251	Merge
chr1	54963881	54963907	DEL	26	PBSV			chr4	102305700	102305741	DEL	41	Sniffles			1	128829482	128829591	DEL	109	Merge
chr1	54989954	54990941	DUP	987	PBSV			chr4	102309535	102310292	DEL	757	Sniffles			1	128853831	128856151	DEL	2320	Merge
chr1	55178663	55178684	DEL	21	PBSV			chr4	105754424	105754458	DEL	34	Sniffles			1	129371036	129379588	DEL	8552	Merge
chr1	55243232	55244801	DEL	1569	PBSV			chr4	107195493	107196946	DEL	1453	Sniffles			1	129525304	129525647	DEL	343	Merge
chr1	55262090	55262111	DEL	21	PBSV			chr4	107439138	107439190	DEL	52	Sniffles			1	129969120	129969151	DEL	31	Merge
chr1	55293271	55293295	DEL	24	PBSV			chr4	108329751	108330053	DEL	302	Sniffles			1	130045098	130045996	DEL	898	Merge
chr1	55335052	55335075	DEL	23	PBSV			chr4	108331329	108331485	DEL	156	Sniffles			1	130265493	130265545	DEL	52	Merge
chr1	55510388	55510473	DEL	85	PBSV			chr4	108344211	108344273	DEL	62	Sniffles			1	130268369	130268453	DEL	84	Merge
chr1	55637350	55637372	DEL	22	PBSV			chr4	108728963	108737337	DEL	8374	Sniffles			1	130332227	130332267	DEL	40	Merge
chr1	55665653	55665692	DEL	39	PBSV			chr4	108899659	108906698	DEL	7039	Sniffles			1	130393071	130393105	DEL	34	Merge
chr1	55682970	55682991	DEL	21	PBSV			chr4	108916872	108917521	DEL	649	Sniffles			1	130468639	130468738	DUP	99	Merge
chr1	55842583	55842606	DEL	23	PBSV			chr4	109134642	109135102	DEL	460	Sniffles			1	130597933	130598140	DUP	207	Merge
chr1	55884140	55884171	DEL	31	PBSV			chr4	109455815	109455969	DEL	154	Sniffles			1	131078223	131078260	DEL	37	Merge
chr1	56102870	56102900	DEL	30	PBSV			chr4	111218949	111219022	DEL	73	Sniffles			1	131079280	131080571	DEL	1291	Merge
chr1	56121232	56121253	DEL	21	PBSV			chr4	111877645	111878873	DEL	1228	Sniffles			1	131434706	131434739	DEL	33	Merge
chr1	56161666	56161910	DEL	244	PBSV			chr4	112876081	112876143	DEL	62	Sniffles			1	131493241	131493399	DEL	158	Merge
chr1	56222461	56222482	DEL	21	PBSV			chr4	112960499	112963125	DEL	2626	Sniffles			1	131540638	131540690	DEL	52	Merge
chr1	56236177	56236231	DEL	54	PBSV			chr4	113372715	113373289	DEL	574	Sniffles			1	131800702	131800890	DEL	188	Merge
chr1	56261040	56263953	DEL	2913	PBSV			chr4	114537337	114538598	DEL	1261	Sniffles			1	132123652	132127747	DEL	4095	Merge
chr1	56270783	56270830	DEL	47	PBSV			chr4	115363678	115363751	DEL	73	Sniffles			1	132129961	132130104	DEL	143	Merge
chr1	56372750	56372858	DEL	108	PBSV			chr4	115386592	115392499	DEL	5907	Sniffles			1	132504020	132504109	DEL	89	Merge
chr1	56418746	56418804	DUP	58	PBSV			chr4	115403186	115403723	DEL	537	Sniffles			1	132751362	132751499	DEL	137	Merge
chr1	56546247	56546291	DEL	44	PBSV			chr4	115657641	115657783	DEL	142	Sniffles			1	133834971	133836410	DEL	1439	Merge
chr1	56570757	56570779	DEL	22	PBSV			chr4	116740994	116741171	DEL	177	Sniffles			1	133939188	133939587	DEL	399	Merge
chr1	56597903	56597946	DEL	43	PBSV			chr4	116923834	116923970	DEL	136	Sniffles			1	134116590	134117834	DEL	1244	Merge
chr1	56603925	56603946	DEL	21	PBSV			chr4	117219620	117219826	DEL	206	Sniffles			1	134346230	134346270	DEL	40	Merge
chr1	56613250	56613455	DEL	205	PBSV			chr4	118925036	118933236	DEL	8200	Sniffles			1	134387141	134387320	DEL	179	Merge
chr1	56731296	56731317	DEL	21	PBSV			chr4	119076902	119076941	DEL	39	Sniffles			1	134885554	134885699	DEL	145	Merge
chr1	56845076	56845097	DEL	21	PBSV			chr4	119077375	119077455	DEL	80	Sniffles			1	135028347	135028434	DEL	87	Merge
chr1	56867548	56867571	DEL	23	PBSV			chr4	119408328	119408407	DEL	79	Sniffles			1	135493320	135493621	DUP	301	Merge
chr1	56903068	56903132	DEL	64	PBSV			chr5	521877	522020	DEL	143	Sniffles			1	135498073	135498124	DEL	51	Merge
chr1	56945496	56945524	DEL	28	PBSV			chr5	525583	525620	DEL	37	Sniffles			1	135650668	135650782	DEL	114	Merge
chr1	56949590	56950251	DEL	661	PBSV			chr5	527206	527749	DEL	543	Sniffles			1	135951983	135952050	DEL	67	Merge
chr1	56956251	56956283	DEL	32	PBSV			chr5	533077	533364	DEL	287	Sniffles			1	136169246	136169292	DUP	46	Merge
chr1	57011780	57011837	DEL	57	PBSV			chr5	534436	534480	DEL	44	Sniffles			1	136533965	136536230	DEL	2265	Merge
chr1	57257831	57257892	DEL	61	PBSV			chr5	534753	535712	DEL	959	Sniffles			1	136680208	136681440	DEL	1232	Merge
chr1	57391224	57391244	DUP	20	PBSV			chr5	536515	536755	DEL	240	Sniffles			1	137117543	137118030	DEL	487	Merge
chr1	57863411	57864430	DEL	1019	PBSV			chr5	732321	740714	DEL	8393	Sniffles			1	137404098	137404261	DEL	163	Merge
chr1	57940376	57942325	DEL	1949	PBSV			chr5	2692446	2692927	DEL	481	Sniffles			1	137709331	137717877	DEL	8546	Merge
chr1	57979646	57979668	DEL	22	PBSV			chr5	2919154	2919196	DEL	42	Sniffles			1	137736657	137736711	DEL	54	Merge
chr1	58227794	58230214	DEL	2420	PBSV			chr5	3985658	3987946	DEL	2288	Sniffles			1	137773121	137773271	DUP	150	Merge
chr1	58236779	58236801	DEL	22	PBSV			chr5	4421327	4422556	DEL	1229	Sniffles			1	137776860	137777036	DEL	176	Merge
chr1	58366340	58366362	DEL	22	PBSV			chr5	4550801	4551484	DEL	683	Sniffles			1	138132819	138133029	DEL	210	Merge
chr1	58665464	58665489	DEL	25	PBSV			chr5	4552349	4552784	DEL	435	Sniffles			1	138171118	138171261	DEL	143	Merge
chr1	59106557	59106581	DEL	24	PBSV			chr5	6241773	6241830	DEL	57	Sniffles			1	138257256	138257324	DEL	68	Merge
chr1	59649553	59649575	DEL	22	PBSV			chr5	6752774	6752830	DEL	56	Sniffles			1	138317721	138318971	DEL	1250	Merge
chr1	59665714	59665735	DEL	21	PBSV			chr5	7167778	7168052	DEL	274	Sniffles			1	138516934	138517563	DEL	629	Merge
chr1	59792569	59792592	DEL	23	PBSV			chr5	7480475	7480526	DEL	51	Sniffles			1	139102748	139103152	DEL	404	Merge
chr1	59999491	59999766	DEL	275	PBSV			chr5	7723801	7723879	DEL	78	Sniffles			1	139708198	139708230	DEL	32	Merge
chr1	60183218	60183241	DUP	23	PBSV			chr5	7830136	7830910	DEL	774	Sniffles			1	139894130	139894761	DEL	631	Merge
chr1	60268384	60268475	DEL	91	PBSV			chr5	7986902	7987055	DEL	153	Sniffles			1	140471808	140472042	DEL	234	Merge
chr1	60329070	60329090	DUP	20	PBSV			chr5	10238243	10238638	DEL	395	Sniffles			1	140519006	140521195	DEL	2189	Merge
chr1	60463186	60463208	DEL	22	PBSV			chr5	10513226	10513659	DEL	433	Sniffles			1	140610424	140610480	DEL	56	Merge
chr1	60727213	60727489	DEL	276	PBSV			chr5	10607858	10608000	DEL	142	Sniffles			1	140627016	140627114	DUP	98	Merge
chr1	60784097	60784241	DEL	144	PBSV			chr5	11046953	11048091	DEL	1138	Sniffles			1	140695592	140695781	DUP	189	Merge
chr1	61202762	61204166	DEL	1404	PBSV			chr5	11224469	11224600	DEL	131	Sniffles			1	140769989	140770028	DEL	39	Merge
chr1	61389366	61397910	DEL	8544	PBSV			chr5	11229192	11229285	DEL	93	Sniffles			1	140799052	140799344	DEL	292	Merge
chr1	61405473	61405494	DEL	21	PBSV			chr5	11313981	11314289	DEL	308	Sniffles			1	140800458	140800651	DEL	193	Merge
chr1	61570128	61570199	DEL	71	PBSV			chr5	11559300	11559872	DEL	572	Sniffles			1	140927631	140927666	DEL	35	Merge
chr1	61627410	61627433	DEL	23	PBSV			chr5	11567686	11568521	DEL	835	Sniffles			1	141406502	141406641	DEL	139	Merge
chr1	61653300	61653329	DEL	29	PBSV			chr5	11607496	11608236	DEL	740	Sniffles			1	141556202	141556299	DEL	97	Merge
chr1	62021993	62022032	DEL	39	PBSV			chr5	12216179	12216690	DEL	511	Sniffles			1	141598593	141598786	DEL	193	Merge
chr1	62056502	62056578	DEL	76	PBSV			chr5	12643015	12644671	DEL	1656	Sniffles			1	141659196	141659230	DEL	34	Merge
chr1	62130511	62130534	DEL	23	PBSV			chr5	12649588	12650168	DUP	580	Sniffles			1	141721191	141721247	DEL	56	Merge
chr1	62161696	62161722	DEL	26	PBSV			chr5	13164553	13165113	DEL	560	Sniffles			1	141802381	141802433	DEL	52	Merge
chr1	62229502	62229533	DEL	31	PBSV			chr5	13435102	13435382	DEL	280	Sniffles			1	141889395	141889428	DEL	33	Merge
chr1	62272159	62272182	DUP	23	PBSV			chr5	13467230	13467265	DEL	35	Sniffles			1	142299045	142299077	DEL	32	Merge
chr1	62593393	62593420	DEL	27	PBSV			chr5	14134425	14134459	DEL	34	Sniffles			1	142395875	142395918	DEL	43	Merge
chr1	62750375	62750392	DUP	17	PBSV			chr5	15564846	15565208	DEL	362	Sniffles			1	142449547	142449597	DUP	50	Merge
chr1	62758416	62758432	DUP	16	PBSV			chr5	15571612	15571646	DEL	34	Sniffles			1	142457352	142457639	DEL	287	Merge
chr1	62849045	62849075	DEL	30	PBSV			chr5	15875354	15875443	DEL	89	Sniffles			1	142579841	142580026	DEL	185	Merge
chr1	62864748	62864779	DEL	31	PBSV			chr5	16371226	16371280	DEL	54	Sniffles			1	142885495	142885526	DEL	31	Merge
chr1	63002801	63002822	DEL	21	PBSV			chr5	16473227	16473736	DEL	509	Sniffles			1	142971652	142971694	DEL	42	Merge
chr1	63054020	63054049	DEL	29	PBSV			chr5	17064384	17065099	DEL	715	Sniffles			1	143073629	143073668	DEL	39	Merge
chr1	63368955	63368977	DEL	22	PBSV			chr5	17163065	17163148	DEL	83	Sniffles			1	143153348	143153399	DUP	51	Merge
chr1	63399009	63399030	DEL	21	PBSV			chr5	17167450	17168204	DEL	754	Sniffles			1	143232918	143233675	DUP	757	Merge
chr1	63718155	63718177	DEL	22	PBSV			chr5	17216507	17216579	DEL	72	Sniffles			1	143336618	143336698	DUP	80	Merge
chr1	63765048	63765075	DEL	27	PBSV			chr5	17264384	17265989	DEL	1605	Sniffles			1	143436656	143438239	DEL	1583	Merge
chr1	63771806	63771828	DEL	22	PBSV			chr5	17272451	17272495	DEL	44	Sniffles			1	143447466	143447811	DEL	345	Merge
chr1	63786383	63786411	DEL	28	PBSV			chr5	17390432	17390602	DEL	170	Sniffles			1	143448031	143448099	DUP	68	Merge
chr1	63873035	63873050	DUP	15	PBSV			chr5	17602641	17603477	DEL	836	Sniffles			1	143608335	143608400	DEL	65	Merge
chr1	64084230	64084253	DEL	23	PBSV			chr5	17673702	17673739	DEL	37	Sniffles			1	143801771	143801815	DEL	44	Merge
chr1	64208133	64208606	DUP	473	PBSV			chr5	17825133	17825223	DEL	90	Sniffles			1	144334633	144334680	DEL	47	Merge
chr1	64465029	64465272	DEL	243	PBSV			chr5	19371717	19371832	DEL	115	Sniffles			1	144488568	144514627	DEL	26059	Merge
chr1	64470795	64470814	DUP	19	PBSV			chr5	19564469	19564551	DEL	82	Sniffles			1	144489265	144514924	DEL	25659	Merge
chr1	64480908	64480931	DEL	23	PBSV			chr5	19921394	19921440	DEL	46	Sniffles			1	144716089	144716133	DEL	44	Merge
chr1	64481780	64481821	DEL	41	PBSV			chr5	20188905	20189036	DEL	131	Sniffles			1	144842443	144842515	DEL	72	Merge
chr1	64826159	64826180	DEL	21	PBSV			chr5	20453747	20462305	DEL	8558	Sniffles			1	144842901	144842993	DEL	92	Merge
chr1	64887691	64887717	DEL	26	PBSV			chr5	20566930	20566962	DEL	32	Sniffles			1	145047846	145047929	DEL	83	Merge
chr1	64907859	64907894	DEL	35	PBSV			chr5	20575124	20575318	DEL	194	Sniffles			1	145178132	145178172	DEL	40	Merge
chr1	64916369	64916391	DEL	22	PBSV			chr5	20648975	20649008	DEL	33	Sniffles			1	145253210	145253272	DEL	62	Merge
chr1	65060452	65060485	DEL	33	PBSV			chr5	20815308	20815391	DEL	83	Sniffles			1	145269011	145269061	DEL	50	Merge
chr1	65092560	65092831	DEL	271	PBSV			chr5	21860037	21860435	DEL	398	Sniffles			1	145300978	145301042	DEL	64	Merge
chr1	65184001	65186924	DEL	2923	PBSV			chr5	21892318	21892528	DEL	210	Sniffles			1	145391195	145391284	DEL	89	Merge
chr1	65240102	65240136	DEL	34	PBSV			chr5	22558702	22558739	DEL	37	Sniffles			1	145399762	145400723	DEL	961	Merge
chr1	65527247	65527953	DEL	706	PBSV			chr5	22742848	22742891	DEL	43	Sniffles			1	145638593	145638653	DEL	60	Merge
chr1	65577681	65577718	DEL	37	PBSV			chr5	22971645	22971689	DEL	44	Sniffles			1	146176590	146176847	DUP	257	Merge
chr1	65768564	65768594	DEL	30	PBSV			chr5	23832794	23833924	DEL	1130	Sniffles			1	146231089	146231194	DUP	105	Merge
chr1	65793809	65793833	DEL	24	PBSV			chr5	24741835	24742271	DEL	436	Sniffles			1	146491777	146491814	DEL	37	Merge
chr1	65849721	65849822	DEL	101	PBSV			chr5	25216373	25216464	DEL	91	Sniffles			1	146694705	146729990	DEL	35285	Merge
chr1	65940704	65941143	DEL	439	PBSV			chr5	25319007	25319044	DEL	37	Sniffles			1	146701920	146742889	DUP	40969	Merge
chr1	66026912	66027875	DEL	963	PBSV			chr5	26114642	26114685	DEL	43	Sniffles			1	146777345	146777408	DEL	63	Merge
chr1	66033930	66033960	DEL	30	PBSV			chr5	27317253	27317288	DEL	35	Sniffles			1	146785500	146785547	DEL	47	Merge
chr1	66224699	66224726	DEL	27	PBSV			chr5	27579393	27579504	DEL	111	Sniffles			1	146905777	146908531	DEL	2754	Merge
chr1	66355898	66355921	DEL	23	PBSV			chr5	27984594	27984638	DEL	44	Sniffles			1	147261771	147261828	DUP	57	Merge
chr1	66474570	66474591	DEL	21	PBSV			chr5	28831353	28836464	DEL	5111	Sniffles			1	147444138	147444235	DEL	97	Merge
chr1	66679608	66679706	DUP	98	PBSV			chr5	30006811	30007257	DEL	446	Sniffles			1	147585062	147585093	DEL	31	Merge
chr1	66721589	66721615	DEL	26	PBSV			chr5	32738727	32739094	DEL	367	Sniffles			1	147638311	147638974	DEL	663	Merge
chr1	66769241	66769267	DEL	26	PBSV			chr5	32781928	32781973	DEL	45	Sniffles			1	147659522	147659687	DEL	165	Merge
chr1	66878720	66878744	DEL	24	PBSV			chr5	34440424	34440719	DEL	295	Sniffles			1	147676114	147677412	DEL	1298	Merge
chr1	66897935	66898045	DEL	110	PBSV			chr5	35433048	35433295	DEL	247	Sniffles			1	147696798	147697123	DEL	325	Merge
chr1	67003044	67003065	DEL	21	PBSV			chr5	37190740	37190785	DEL	45	Sniffles			1	147862803	147862933	DEL	130	Merge
chr1	67283304	67283359	DEL	55	PBSV			chr5	39252738	39252770	DEL	32	Sniffles			1	148278622	148278732	DEL	110	Merge
chr1	67337353	67337374	DEL	21	PBSV			chr5	39262719	39263045	DEL	326	Sniffles			1	148486254	148486353	DEL	99	Merge
chr1	67373459	67373480	DEL	21	PBSV			chr5	39680435	39680475	DEL	40	Sniffles			1	148572314	148572377	DEL	63	Merge
chr1	67436259	67436280	DEL	21	PBSV			chr5	40318277	40318543	DEL	266	Sniffles			1	148786079	148786117	DEL	38	Merge
chr1	67488074	67491042	DEL	2968	PBSV			chr5	40377366	40377508	DEL	142	Sniffles			1	148906967	148906999	DEL	32	Merge
chr1	67564664	67564687	DEL	23	PBSV			chr5	40484849	40486144	DEL	1295	Sniffles			1	149059485	149060226	DUP	741	Merge
chr1	67580233	67580257	DEL	24	PBSV			chr5	43050822	43050899	DEL	77	Sniffles			1	149104481	149108845	DUP	4364	Merge
chr1	67901638	67901696	DEL	58	PBSV			chr5	44064147	44065820	DEL	1673	Sniffles			1	149284570	149284623	DEL	53	Merge
chr1	68277216	68277240	DEL	24	PBSV			chr5	44074521	44074554	DEL	33	Sniffles			1	149607971	149609001	DEL	1030	Merge
chr1	68313223	68316816	DEL	3593	PBSV			chr5	45019641	45019717	DEL	76	Sniffles			1	149742829	149742866	DEL	37	Merge
chr1	68320411	68320436	DEL	25	PBSV			chr5	45029861	45029941	DEL	80	Sniffles			1	149849432	149849476	DEL	44	Merge
chr1	68604757	68604799	DEL	42	PBSV			chr5	46053756	46053804	DEL	48	Sniffles			1	150103443	150103568	DEL	125	Merge
chr1	68683166	68683197	DEL	31	PBSV			chr5	46131420	46131458	DEL	38	Sniffles			1	150299272	150299406	DEL	134	Merge
chr1	68750772	68750796	DEL	24	PBSV			chr5	46154339	46154378	DEL	39	Sniffles			1	150806909	150807059	DEL	150	Merge
chr1	68978077	68978098	DEL	21	PBSV			chr5	46647169	46647447	DEL	278	Sniffles			1	150858707	150858806	DEL	99	Merge
chr1	69050942	69050986	DEL	44	PBSV			chr5	46667886	46668171	DEL	285	Sniffles			1	150924192	150924246	DEL	54	Merge
chr1	69061690	69061714	DEL	24	PBSV			chr5	46804191	46804315	DEL	124	Sniffles			1	151413714	151413877	DEL	163	Merge
chr1	69085714	69085738	DEL	24	PBSV			chr5	48939410	48939473	DEL	63	Sniffles			1	151487421	151487495	DEL	74	Merge
chr1	69181405	69181427	DEL	22	PBSV			chr5	50112585	50112834	DEL	249	Sniffles			1	151712047	151720984	DEL	8937	Merge
chr1	69200543	69200672	DUP	129	PBSV			chr5	51587900	51587959	DEL	59	Sniffles			1	151737293	151738272	DUP	979	Merge
chr1	69206290	69206351	DEL	61	PBSV			chr5	51908261	51913783	DEL	5522	Sniffles			1	151898155	151898206	DEL	51	Merge
chr1	69244147	69244193	DEL	46	PBSV			chr5	52126065	52126101	DEL	36	Sniffles			1	152272751	152272902	DEL	151	Merge
chr1	69251487	69251535	DEL	48	PBSV			chr5	54954147	54954197	DEL	50	Sniffles			1	152347668	152347838	DEL	170	Merge
chr1	69448636	69448741	DEL	105	PBSV			chr5	54957262	54957311	DEL	49	Sniffles			1	152538332	152538363	DEL	31	Merge
chr1	69471572	69471596	DEL	24	PBSV			chr5	57857577	57857912	DEL	335	Sniffles			1	152743918	152744058	DUP	140	Merge
chr1	69490064	69490087	DEL	23	PBSV			chr5	58087585	58087627	DEL	42	Sniffles			1	153175035	153175096	DEL	61	Merge
chr1	69554228	69554258	DEL	30	PBSV			chr5	58347040	58347074	DEL	34	Sniffles			1	153395768	153395811	DEL	43	Merge
chr1	69613599	69613620	DEL	21	PBSV			chr5	58397908	58398272	DEL	364	Sniffles			1	153452926	153452959	DEL	33	Merge
chr1	69618580	69618624	DEL	44	PBSV			chr5	59230066	59230601	DEL	535	Sniffles			1	153463707	153463800	DUP	93	Merge
chr1	69893125	69893157	DEL	32	PBSV			chr5	59451598	59452575	DEL	977	Sniffles			1	153615281	153615349	DUP	68	Merge
chr1	69971493	69971625	DEL	132	PBSV			chr5	60074535	60074592	DEL	57	Sniffles			1	153878202	153878264	DEL	62	Merge
chr1	70158002	70158025	DEL	23	PBSV			chr5	60084621	60084662	DEL	41	Sniffles			1	153938398	153938469	DEL	71	Merge
chr1	70175035	70175076	DEL	41	PBSV			chr5	60444132	60445605	DEL	1473	Sniffles			1	154024324	154024747	DEL	423	Merge
chr1	70227058	70227563	DEL	505	PBSV			chr5	65431024	65431677	DEL	653	Sniffles			1	154025449	154025557	DEL	108	Merge
chr1	70245472	70245495	DEL	23	PBSV			chr5	66303681	66307707	DEL	4026	Sniffles			1	154025474	154025940	DEL	466	Merge
chr1	70257004	70257028	DEL	24	PBSV			chr5	67105007	67105169	DEL	162	Sniffles			1	154058617	154058659	DEL	42	Merge
chr1	70259638	70259671	DEL	33	PBSV			chr5	68241807	68241842	DEL	35	Sniffles			1	154106268	154109111	DEL	2843	Merge
chr1	70420911	70420928	DUP	17	PBSV			chr5	69664088	69664181	DEL	93	Sniffles			1	154188719	154188790	DUP	71	Merge
chr1	70471139	70471164	DEL	25	PBSV			chr5	70696936	70697219	DEL	283	Sniffles			1	154285946	154286018	DEL	72	Merge
chr1	70479162	70479306	DEL	144	PBSV			chr5	72027688	72027731	DEL	43	Sniffles			1	154877541	154877592	DEL	51	Merge
chr1	70481365	70481386	DEL	21	PBSV			chr5	76050690	76052547	DEL	1857	Sniffles			1	154880860	154880910	DEL	50	Merge
chr1	70586321	70586802	DEL	481	PBSV			chr5	76057058	76062605	DEL	5547	Sniffles			1	155416092	155416407	DUP	315	Merge
chr1	70608168	70608349	DEL	181	PBSV			chr5	76460580	76460932	DEL	352	Sniffles			1	155729553	155729841	DEL	288	Merge
chr1	71006897	71006919	DEL	22	PBSV			chr5	77040099	77040285	DEL	186	Sniffles			1	155951747	155951809	DUP	62	Merge
chr1	71030532	71030554	DEL	22	PBSV			chr5	77619609	77619700	DEL	91	Sniffles			1	155986753	155986855	DEL	102	Merge
chr1	71138641	71138666	DUP	25	PBSV			chr5	79047484	79048961	DEL	1477	Sniffles			1	155987309	155987453	DUP	144	Merge
chr1	71206013	71206069	DEL	56	PBSV			chr5	79389447	79390691	DEL	1244	Sniffles			1	156013918	156014078	DEL	160	Merge
chr1	71375287	71375309	DEL	22	PBSV			chr5	79697948	79701886	DEL	3938	Sniffles			1	156027242	156027430	DEL	188	Merge
chr1	71587767	71587795	DEL	28	PBSV			chr5	80534131	80534239	DEL	108	Sniffles			1	156031171	156031381	DEL	210	Merge
chr1	71914288	71914334	DEL	46	PBSV			chr5	81046835	81047611	DEL	776	Sniffles			1	156122206	156124602	DEL	2396	Merge
chr1	72036934	72036975	DEL	41	PBSV			chr5	82218044	82219801	DEL	1757	Sniffles			1	156126012	156126174	DEL	162	Merge
chr1	72122283	72122383	DEL	100	PBSV			chr5	82255415	82255448	DEL	33	Sniffles			1	156184503	156184994	DEL	491	Merge
chr1	72172676	72173023	DEL	347	PBSV			chr5	82457258	82457306	DEL	48	Sniffles			1	156185100	156185206	DEL	106	Merge
chr1	72313788	72313809	DEL	21	PBSV			chr5	82807208	82807295	DEL	87	Sniffles			1	156185571	156185864	DEL	293	Merge
chr1	72497040	72497099	DEL	59	PBSV			chr5	83463224	83465327	DEL	2103	Sniffles			1	156199693	156199837	DEL	144	Merge
chr1	72570266	72570379	DEL	113	PBSV			chr5	84522812	84522856	DEL	44	Sniffles			1	156270104	156271660	DEL	1556	Merge
chr1	72578645	72578674	DEL	29	PBSV			chr5	84535736	84536023	DEL	287	Sniffles			1	156310757	156310792	DEL	35	Merge
chr1	72603740	72603761	DEL	21	PBSV			chr5	85586376	85586424	DEL	48	Sniffles			1	156376986	156377042	DEL	56	Merge
chr1	72612575	72612598	DEL	23	PBSV			chr5	86709201	86709956	DEL	755	Sniffles			1	156430381	156430440	DEL	59	Merge
chr1	72800752	72800775	DUP	23	PBSV			chr5	86805511	86805638	DEL	127	Sniffles			1	156483621	156483733	DUP	112	Merge
chr1	72901022	72901136	DEL	114	PBSV			chr5	87391314	87391369	DEL	55	Sniffles			1	156484484	156484568	DUP	84	Merge
chr1	73293222	73293250	DEL	28	PBSV			chr5	88354972	88355266	DEL	294	Sniffles			1	156575170	156575203	DEL	33	Merge
chr1	73293584	73293611	DEL	27	PBSV			chr5	89007481	89007518	DEL	37	Sniffles			1	156588965	156589446	DEL	481	Merge
chr1	73332989	73333035	DEL	46	PBSV			chr5	89106006	89106069	DEL	63	Sniffles			1	156602433	156602589	DEL	156	Merge
chr1	73665136	73665191	DEL	55	PBSV			chr5	89153254	89153397	DEL	143	Sniffles			1	156620708	156620831	DUP	123	Merge
chr1	73919906	73919959	DEL	53	PBSV			chr5	89810089	89810234	DEL	145	Sniffles			1	156667139	156667174	DEL	35	Merge
chr1	73922728	73922765	DEL	37	PBSV			chr5	89880995	89882756	DEL	1761	Sniffles			1	156688691	156689129	DEL	438	Merge
chr1	74133624	74133655	DEL	31	PBSV			chr5	90544512	90544554	DEL	42	Sniffles			1	156707245	156707323	DEL	78	Merge
chr1	74224771	74224805	DEL	34	PBSV			chr5	91876541	91876697	DEL	156	Sniffles			1	156728944	156740369	DEL	11425	Merge
chr1	74431256	74431279	DEL	23	PBSV			chr5	92172786	92181690	DEL	8904	Sniffles			1	156748182	156748226	DEL	44	Merge
chr1	74572241	74572375	DEL	134	PBSV			chr5	92236301	92237269	DEL	968	Sniffles			1	156788839	156788947	DUP	108	Merge
chr1	74791045	74791067	DEL	22	PBSV			chr5	92433019	92433325	DEL	306	Sniffles			1	157024048	157024081	DUP	33	Merge
chr1	74816447	74816591	DEL	144	PBSV			chr5	93226424	93226474	DEL	50	Sniffles			1	157078623	157078978	DEL	355	Merge
chr1	74930611	74930643	DEL	32	PBSV			chr5	93235237	93235376	DEL	139	Sniffles			1	157082027	157083026	DEL	999	Merge
chr1	74989157	74989179	DEL	22	PBSV			chr5	93658788	93660173	DEL	1385	Sniffles			1	157116172	157116245	DEL	73	Merge
chr1	75020267	75020412	DEL	145	PBSV			chr5	93749443	93749482	DEL	39	Sniffles			1	157353112	157353152	DEL	40	Merge
chr1	75148659	75148770	DEL	111	PBSV			chr5	96224255	96224368	DEL	113	Sniffles			1	157454920	157454988	DEL	68	Merge
chr1	75434220	75440650	DEL	6430	PBSV			chr5	98344205	98344256	DEL	51	Sniffles			1	157539778	157539851	DEL	73	Merge
chr1	75454637	75454921	DEL	284	PBSV			chr5	98723983	98725909	DEL	1926	Sniffles			1	157586822	157586854	DEL	32	Merge
chr1	75455593	75455631	DEL	38	PBSV			chr5	98768306	98769489	DEL	1183	Sniffles			1	157617273	157620431	DEL	3158	Merge
chr1	75502550	75502649	DEL	99	PBSV			chr5	99528848	99528919	DEL	71	Sniffles			1	157905809	157912251	DEL	6442	Merge
chr1	75503496	75503519	DEL	23	PBSV			chr5	99617525	99617617	DEL	92	Sniffles			1	157983030	157983185	DEL	155	Merge
chr1	75519798	75519939	DEL	141	PBSV			chr5	99631460	99631512	DEL	52	Sniffles			1	158453562	158454706	DEL	1144	Merge
chr1	75532540	75532709	DEL	169	PBSV			chr5	100610638	100610838	DEL	200	Sniffles			1	158456236	158456301	DEL	65	Merge
chr1	75561136	75561173	DEL	37	PBSV			chr5	101285099	101285154	DEL	55	Sniffles			1	158526528	158526686	DUP	158	Merge
chr1	75790110	75790169	DEL	59	PBSV			chr5	101295122	101295165	DEL	43	Sniffles			2	18385	18432	DEL	47	Merge
chr1	75796786	75796810	DEL	24	PBSV			chr5	101693942	101693982	DEL	40	Sniffles			2	77812	77858	DEL	46	Merge
chr1	75807789	75807843	DEL	54	PBSV			chr5	102259710	102259864	DEL	154	Sniffles			2	139989	144205	DEL	4216	Merge
chr1	75944421	75944541	DEL	120	PBSV			chr5	102741037	102741241	DEL	204	Sniffles			2	184604	188834	DUP	4230	Merge
chr1	75996815	75996836	DEL	21	PBSV			chr5	103147238	103154322	DUP	7084	Sniffles			2	221340	224885	DUP	3545	Merge
chr1	76114320	76114341	DEL	21	PBSV			chr5	104858520	104858591	DEL	71	Sniffles			2	222110	225055	DUP	2945	Merge
chr1	76216178	76216530	DEL	352	PBSV			chr5	105136521	105136665	DEL	144	Sniffles			2	260759	260838	DEL	79	Merge
chr1	76310680	76310703	DEL	23	PBSV			chr5	106861305	106861822	DEL	517	Sniffles			2	661976	663150	DUP	1174	Merge
chr1	76332985	76335602	DEL	2617	PBSV			chr5	107141257	107141322	DEL	65	Sniffles			2	693438	693489	DEL	51	Merge
chr1	76333172	76333745	DEL	573	PBSV			chr5	107141721	107141944	DEL	223	Sniffles			2	1244813	1244849	DUP	36	Merge
chr1	76516352	76516374	DEL	22	PBSV			chr5	107154159	107154416	DEL	257	Sniffles			2	1418647	1420391	DEL	1744	Merge
chr1	76849803	76849828	DEL	25	PBSV			chr5	109964513	109964609	DEL	96	Sniffles			2	1615789	1615876	DEL	87	Merge
chr1	76877335	76877644	DEL	309	PBSV			chr5	114345804	114346443	DEL	639	Sniffles			2	1616018	1616050	DEL	32	Merge
chr1	77404303	77404328	DEL	25	PBSV			chr5	114413841	114413910	DEL	69	Sniffles			2	1697734	1698081	DEL	347	Merge
chr1	77539538	77569047	DEL	29509	PBSV			chr5	114438397	114438493	DEL	96	Sniffles			2	1974828	1974972	DEL	144	Merge
chr1	77592478	77592502	DEL	24	PBSV			chr5	114754956	114755105	DEL	149	Sniffles			2	2373467	2373498	DEL	31	Merge
chr1	78019131	78019718	DEL	587	PBSV			chr5	115371863	115371978	DEL	115	Sniffles			2	2388888	2388919	DEL	31	Merge
chr1	78056942	78056973	DEL	31	PBSV			chr5	115379470	115379744	DEL	274	Sniffles			2	2505921	2505960	DEL	39	Merge
chr1	78149838	78149868	DEL	30	PBSV			chr5	115400984	115401723	DEL	739	Sniffles			2	2830242	2837738	DEL	7496	Merge
chr1	78589031	78589058	DEL	27	PBSV			chr5	115933803	115933900	DEL	97	Sniffles			2	2917694	2919428	DEL	1734	Merge
chr1	79327703	79327725	DEL	22	PBSV			chr5	116105296	116105345	DEL	49	Sniffles			2	3809111	3809944	DEL	833	Merge
chr1	79459244	79459266	DEL	22	PBSV			chr5	116497740	116498960	DEL	1220	Sniffles			2	3810811	3810889	DEL	78	Merge
chr1	79646219	79649430	DEL	3211	PBSV			chr5	116590533	116590620	DEL	87	Sniffles			2	3817894	3817973	DEL	79	Merge
chr1	79700156	79700181	DEL	25	PBSV			chr5	117138549	117138597	DEL	48	Sniffles			2	3891142	3891315	DEL	173	Merge
chr1	79866183	79867447	DEL	1264	PBSV			chr5	117167724	117167860	DEL	136	Sniffles			2	4038084	4038178	DEL	94	Merge
chr1	79965705	79965728	DEL	23	PBSV			chr5	117279433	117279951	DEL	518	Sniffles			2	4038605	4038678	DEL	73	Merge
chr1	80101530	80101555	DEL	25	PBSV			chr5	117298731	117298775	DEL	44	Sniffles			2	4071867	4071917	DEL	50	Merge
chr1	80117414	80117440	DEL	26	PBSV			chr5	117684282	117684339	DEL	57	Sniffles			2	4144661	4144757	DEL	96	Merge
chr1	80250691	80250717	DUP	26	PBSV			chr5	117970804	117970856	DEL	52	Sniffles			2	4164188	4164370	DUP	182	Merge
chr1	80809002	80809025	DEL	23	PBSV			chr5	118546900	118547028	DEL	128	Sniffles			2	4203203	4203235	DEL	32	Merge
chr1	80903994	80904020	DEL	26	PBSV			chr5	118548964	118549020	DEL	56	Sniffles			2	4209834	4209960	DEL	126	Merge
chr1	80918831	80918856	DEL	25	PBSV			chr5	118566831	118566892	DEL	61	Sniffles			2	4419389	4419698	DEL	309	Merge
chr1	81037891	81037912	DEL	21	PBSV			chr5	118684181	118684349	DEL	168	Sniffles			2	4420686	4423162	DEL	2476	Merge
chr1	81283912	81283934	DEL	22	PBSV			chr5	118688537	118688598	DEL	61	Sniffles			2	4429388	4429522	DEL	134	Merge
chr1	81311774	81311799	DEL	25	PBSV			chr5	118883568	118883621	DEL	53	Sniffles			2	4628180	4628411	DEL	231	Merge
chr1	81337700	81337725	DEL	25	PBSV			chr5	118887658	118887713	DEL	55	Sniffles			2	4893807	4893864	DEL	57	Merge
chr1	81366921	81366976	DEL	55	PBSV			chr5	118911546	118911667	DEL	121	Sniffles			2	4971695	4971992	DUP	297	Merge
chr1	81463449	81463467	DUP	18	PBSV			chr5	119010805	119010842	DEL	37	Sniffles			2	5161176	5161692	DEL	516	Merge
chr1	81476355	81477645	DEL	1290	PBSV			chr5	119190208	119190297	DEL	89	Sniffles			2	5333704	5333773	DEL	69	Merge
chr1	81640201	81640226	DEL	25	PBSV			chr21	653051	659056	DEL	6005	Sniffles			2	5368375	5369634	DEL	1259	Merge
chr1	81963939	81964197	DEL	258	PBSV			chr6	683654	683723	DEL	69	Sniffles			2	5508425	5508490	DEL	65	Merge
chr1	82096586	82096610	DEL	24	PBSV			chr6	2328140	2328218	DEL	78	Sniffles			2	5995400	5996003	DUP	603	Merge
chr1	82277763	82277784	DEL	21	PBSV			chr6	2652170	2652303	DEL	133	Sniffles			2	6007013	6007046	DUP	33	Merge
chr1	82285396	82285429	DEL	33	PBSV			chr6	2692180	2692354	DEL	174	Sniffles			2	6010245	6010284	DEL	39	Merge
chr1	82298340	82299130	DEL	790	PBSV			chr6	4117222	4117629	DEL	407	Sniffles			2	6164283	6164348	DEL	65	Merge
chr1	82305662	82305822	DEL	160	PBSV			chr6	5432988	5800663	DUP	367675	Sniffles			2	6176786	6176879	DUP	93	Merge
chr1	82335785	82335875	DUP	90	PBSV			chr6	5436612	5436698	DUP	86	Sniffles			2	6195963	6196882	DEL	919	Merge
chr1	82346828	82346855	DEL	27	PBSV			chr6	5437601	5437636	DUP	35	Sniffles			2	6260065	6261077	DEL	1012	Merge
chr1	82434156	82434180	DEL	24	PBSV			chr6	5445694	5459873	DUP	14179	Sniffles			2	6376426	6376476	DEL	50	Merge
chr1	83399347	83399372	DEL	25	PBSV			chr6	5446871	5461042	DUP	14171	Sniffles			2	6416063	6416142	DUP	79	Merge
chr1	83628478	83628506	DEL	28	PBSV			chr6	5457401	5785769	DEL	328368	Sniffles			2	6666511	6667783	DEL	1272	Merge
chr1	83991651	83991678	DEL	27	PBSV			chr6	5792092	5794867	DEL	2775	Sniffles			2	6768440	6768473	DUP	33	Merge
chr1	84091481	84091504	DEL	23	PBSV			chr6	5792091	5796715	DEL	4624	Sniffles			2	6813410	6816724	DEL	3314	Merge
chr1	84096608	84096732	DEL	124	PBSV			chr6	5795805	5796710	DEL	905	Sniffles			2	6888394	6888427	DEL	33	Merge
chr1	84953093	84953115	DEL	22	PBSV			chr6	5939165	5939246	DEL	81	Sniffles			2	6929298	6929704	DEL	406	Merge
chr1	85247185	85247219	DEL	34	PBSV			chr6	6028627	6029101	DEL	474	Sniffles			2	7027959	7028106	DEL	147	Merge
chr1	85314586	85314607	DEL	21	PBSV			chr6	7017830	7018174	DEL	344	Sniffles			2	7255059	7255168	DEL	109	Merge
chr1	85665090	85665115	DEL	25	PBSV			chr6	8327576	8328796	DEL	1220	Sniffles			2	7434185	7434337	DEL	152	Merge
chr1	85708239	85708271	DEL	32	PBSV			chr6	8602734	8611161	DEL	8427	Sniffles			2	7692169	7692201	DEL	32	Merge
chr1	85795909	85795946	DEL	37	PBSV			chr6	8687397	8687594	DEL	197	Sniffles			2	7707594	7707655	DEL	61	Merge
chr1	86401318	86401339	DEL	21	PBSV			chr6	8712680	8712779	DEL	99	Sniffles			2	7785469	7786354	DEL	885	Merge
chr1	86452759	86482159	DEL	29400	PBSV			chr6	8934477	8936368	DEL	1891	Sniffles			2	8055364	8057529	DEL	2165	Merge
chr1	86493129	86493150	DEL	21	PBSV			chr6	8956749	8956893	DEL	144	Sniffles			2	8103230	8103297	DUP	67	Merge
chr1	86638585	86638694	DEL	109	PBSV			chr6	9141792	9141843	DEL	51	Sniffles			2	8197166	8197204	DEL	38	Merge
chr1	86654848	86654872	DEL	24	PBSV			chr6	9367159	9367921	DEL	762	Sniffles			2	8591691	8591754	DEL	63	Merge
chr1	86798259	86798847	DEL	588	PBSV			chr6	9389663	9389894	DEL	231	Sniffles			2	8628119	8628395	DEL	276	Merge
chr1	86850478	86852292	DEL	1814	PBSV			chr6	9796563	9796720	DEL	157	Sniffles			2	8643236	8649607	DEL	6371	Merge
chr1	86883775	86883819	DUP	44	PBSV			chr6	10083538	10083570	DEL	32	Sniffles			2	8692949	8694827	DEL	1878	Merge
chr1	86884799	86884820	DEL	21	PBSV			chr6	10092917	10093425	DEL	508	Sniffles			2	8709633	8709665	DEL	32	Merge
chr1	86888363	86888865	DEL	502	PBSV			chr6	10330056	10330169	DEL	113	Sniffles			2	8778439	8778585	DEL	146	Merge
chr1	86961968	86962003	DEL	35	PBSV			chr6	10397645	10397701	DEL	56	Sniffles			2	8911226	8911716	DEL	490	Merge
chr1	86976726	86976749	DEL	23	PBSV			chr6	10399638	10399768	DEL	130	Sniffles			2	9961078	9961121	DEL	43	Merge
chr1	87239189	87269361	DEL	30172	PBSV			chr6	11345630	11345833	DEL	203	Sniffles			2	10178961	10179046	DEL	85	Merge
chr1	87327440	87327475	DEL	35	PBSV			chr6	11390199	11392517	DEL	2318	Sniffles			2	10401399	10401435	DEL	36	Merge
chr1	87345766	87345792	DEL	26	PBSV			chr6	11435430	11435684	DEL	254	Sniffles			2	10428280	10430112	DEL	1832	Merge
chr1	87499022	87499060	DEL	38	PBSV			chr6	12641716	12641995	DEL	279	Sniffles			2	10466719	10466984	DEL	265	Merge
chr1	87888733	87888757	DEL	24	PBSV			chr6	12893435	12893561	DEL	126	Sniffles			2	10626704	10626772	DEL	68	Merge
chr1	88008057	88008079	DUP	22	PBSV			chr6	13736054	13744493	DEL	8439	Sniffles			2	11113278	11113455	DEL	177	Merge
chr1	88015796	88015818	DEL	22	PBSV			chr6	15719916	15719977	DEL	61	Sniffles			2	11121712	11121762	DEL	50	Merge
chr1	88060432	88060556	DEL	124	PBSV			chr6	15949916	15951495	DEL	1579	Sniffles			2	11331212	11331249	DEL	37	Merge
chr1	88070567	88070603	DUP	36	PBSV			chr6	18615458	18615738	DEL	280	Sniffles			2	11393519	11393619	DUP	100	Merge
chr1	88085064	88086358	DEL	1294	PBSV			chr6	20346636	20347723	DEL	1087	Sniffles			2	11447379	11448047	DEL	668	Merge
chr1	88087642	88087865	DEL	223	PBSV			chr6	20518750	20518806	DEL	56	Sniffles			2	11505918	11507510	DEL	1592	Merge
chr1	88132134	88132432	DEL	298	PBSV			chr6	20751102	20751162	DEL	60	Sniffles			2	11866151	11866399	DEL	248	Merge
chr1	88187934	88188002	DEL	68	PBSV			chr6	20838582	20838654	DEL	72	Sniffles			2	11895652	11895795	DEL	143	Merge
chr1	88464342	88464395	DUP	53	PBSV			chr6	21239869	21239907	DEL	38	Sniffles			2	11958226	11958460	DEL	234	Merge
chr1	88464747	88464773	DEL	26	PBSV			chr6	21604360	21606735	DEL	2375	Sniffles			2	11987609	11987652	DEL	43	Merge
chr1	88468678	88468764	DEL	86	PBSV			chr6	22173889	22174362	DEL	473	Sniffles			2	12061318	12061461	DEL	143	Merge
chr1	88470819	88470900	DEL	81	PBSV			chr6	24470725	24479496	DEL	8771	Sniffles			2	12066008	12066050	DEL	42	Merge
chr1	88477881	88477965	DEL	84	PBSV			chr6	25224017	25224091	DEL	74	Sniffles			2	12149026	12149132	DUP	106	Merge
chr1	88513860	88513888	DEL	28	PBSV			chr6	25907253	25907300	DEL	47	Sniffles			2	12155077	12155241	DEL	164	Merge
chr1	88533300	88533330	DEL	30	PBSV			chr6	26177707	26179224	DEL	1517	Sniffles			2	12160970	12161018	DEL	48	Merge
chr1	88793630	88793671	DEL	41	PBSV			chr6	26300842	26301099	DEL	257	Sniffles			2	12162173	12162500	DEL	327	Merge
chr1	88823461	88823540	DEL	79	PBSV			chr6	26835843	26835881	DEL	38	Sniffles			2	12167201	12167262	DEL	61	Merge
chr1	89032566	89032593	DEL	27	PBSV			chr6	26849411	26851924	DEL	2513	Sniffles			2	12182511	12182695	DEL	184	Merge
chr1	89162643	89162669	DEL	26	PBSV			chr6	26886414	26887726	DEL	1312	Sniffles			2	12223376	12223606	DEL	230	Merge
chr1	89215020	89215113	DUP	93	PBSV			chr6	27146833	27146877	DEL	44	Sniffles			2	12270350	12271101	DEL	751	Merge
chr1	89462006	89467259	DEL	5253	PBSV			chr6	27147273	27147696	DEL	423	Sniffles			2	12434705	12434985	DEL	280	Merge
chr1	89547952	89547977	DEL	25	PBSV			chr6	28302627	28302671	DEL	44	Sniffles			2	12751140	12751217	DEL	77	Merge
chr1	89557996	89558026	DEL	30	PBSV			chr6	30057015	30057161	DEL	146	Sniffles			2	12763820	12763933	DEL	113	Merge
chr1	89588260	89589079	DEL	819	PBSV			chr6	32533243	32536970	DEL	3727	Sniffles			2	12895657	12898673	DEL	3016	Merge
chr1	89600618	89600639	DEL	21	PBSV			chr6	33186347	33186398	DEL	51	Sniffles			2	13094702	13094869	DEL	167	Merge
chr1	89718953	89718976	DEL	23	PBSV			chr6	33197690	33197746	DEL	56	Sniffles			2	13187767	13188280	DEL	513	Merge
chr1	89897183	89897206	DEL	23	PBSV			chr6	33760463	33760510	DEL	47	Sniffles			2	13204914	13205169	DEL	255	Merge
chr1	90041871	90041893	DEL	22	PBSV			chr6	35485869	35486013	DEL	144	Sniffles			2	13241237	13241421	DEL	184	Merge
chr1	90044351	90044372	DEL	21	PBSV			chr6	36481752	36481798	DEL	46	Sniffles			2	13295345	13296349	DEL	1004	Merge
chr1	90170412	90170434	DEL	22	PBSV			chr6	37085977	37086448	DEL	471	Sniffles			2	13312346	13312968	DEL	622	Merge
chr1	90195384	90195526	DEL	142	PBSV			chr6	38033184	38033683	DEL	499	Sniffles			2	13316306	13320303	DEL	3997	Merge
chr1	90279413	90279483	DEL	70	PBSV			chr6	38330793	38331081	DEL	288	Sniffles			2	13474034	13474068	DEL	34	Merge
chr1	90481704	90481726	DEL	22	PBSV			chr6	39732649	39732708	DEL	59	Sniffles			2	13692103	13692220	DEL	117	Merge
chr1	90657990	90658015	DEL	25	PBSV			chr6	39830987	39831465	DEL	478	Sniffles			2	13741013	13741049	DEL	36	Merge
chr1	90824848	90827482	DEL	2634	PBSV			chr6	40696784	40696839	DEL	55	Sniffles			2	13798723	13798773	DEL	50	Merge
chr1	90901397	90901440	DEL	43	PBSV			chr6	41760706	41760831	DEL	125	Sniffles			2	13894934	13894986	DEL	52	Merge
chr1	91014055	91014086	DUP	31	PBSV			chr6	42075926	42076017	DEL	91	Sniffles			2	13965475	13965525	DEL	50	Merge
chr1	91017210	91017456	DEL	246	PBSV			chr6	43116015	43116061	DEL	46	Sniffles			2	14057111	14057143	DEL	32	Merge
chr1	91114231	91114254	DEL	23	PBSV			chr6	45019309	45027708	DEL	8399	Sniffles			2	14144471	14144507	DEL	36	Merge
chr1	91160969	91161057	DEL	88	PBSV			chr6	45075246	45075396	DEL	150	Sniffles			2	14409999	14415118	DEL	5119	Merge
chr1	91202730	91203214	DEL	484	PBSV			chr6	46407845	46409664	DEL	1819	Sniffles			2	14441046	14441082	DEL	36	Merge
chr1	91206975	91206996	DEL	21	PBSV			chr6	46939222	46939406	DEL	184	Sniffles			2	14523275	14524012	DEL	737	Merge
chr1	91244701	91244724	DEL	23	PBSV			chr6	46943544	46944331	DEL	787	Sniffles			2	14550957	14550993	DEL	36	Merge
chr1	91339016	91339044	DEL	28	PBSV			chr6	47045611	47051114	DEL	5503	Sniffles			2	14626223	14626254	DEL	31	Merge
chr1	91529747	91529806	DEL	59	PBSV			chr6	47161256	47163019	DEL	1763	Sniffles			2	14907116	14907188	DEL	72	Merge
chr1	91720748	91720821	DEL	73	PBSV			chr6	47667655	47667715	DEL	60	Sniffles			2	15372092	15373637	DEL	1545	Merge
chr1	92062863	92062909	DEL	46	PBSV			chr6	47850081	47850162	DEL	81	Sniffles			2	15396063	15396213	DEL	150	Merge
chr1	92074192	92074346	DUP	154	PBSV			chr6	48011588	48012274	DEL	686	Sniffles			2	15918757	15918790	DUP	33	Merge
chr1	92115011	92115034	DEL	23	PBSV			chr6	48080785	48080874	DEL	89	Sniffles			2	15966202	15966445	DEL	243	Merge
chr1	92121480	92125452	DEL	3972	PBSV			chr6	48260653	48260697	DEL	44	Sniffles			2	16051793	16051877	DUP	84	Merge
chr1	92222077	92222193	DEL	116	PBSV			chr6	48752146	48752208	DEL	62	Sniffles			2	16151769	16151863	DUP	94	Merge
chr1	92225495	92225520	DUP	25	PBSV			chr6	48858340	48858461	DEL	121	Sniffles			2	16317966	16324619	DEL	6653	Merge
chr1	92289002	92289025	DEL	23	PBSV			chr6	49418139	49418243	DEL	104	Sniffles			2	16365164	16366328	DEL	1164	Merge
chr1	92383408	92383434	DEL	26	PBSV			chr6	50961691	50962257	DEL	566	Sniffles			2	16461361	16461965	DEL	604	Merge
chr1	92388769	92389341	DEL	572	PBSV			chr6	51255804	51258391	DEL	2587	Sniffles			2	16762942	16766800	DUP	3858	Merge
chr1	92679068	92679096	DEL	28	PBSV			chr6	52371938	52372095	DEL	157	Sniffles			2	16911684	16911734	DEL	50	Merge
chr1	92746571	92746604	DEL	33	PBSV			chr6	52380113	52380245	DEL	132	Sniffles			2	17349288	17349335	DEL	47	Merge
chr1	92916656	92916687	DEL	31	PBSV			chr6	52392136	52392449	DEL	313	Sniffles			2	17604751	17604784	DEL	33	Merge
chr1	93033340	93033400	DEL	60	PBSV			chr6	52407677	52409526	DEL	1849	Sniffles			2	17695281	17699708	DEL	4427	Merge
chr1	93046412	93046813	DEL	401	PBSV			chr6	52916034	52916266	DEL	232	Sniffles			2	17733208	17733269	DEL	61	Merge
chr1	93099532	93099593	DUP	61	PBSV			chr6	52925888	52925942	DEL	54	Sniffles			2	18210198	18210587	DUP	389	Merge
chr1	93169751	93169776	DEL	25	PBSV			chr6	53100605	53100731	DEL	126	Sniffles			2	18211193	18211573	DUP	380	Merge
chr1	93214458	93214490	DEL	32	PBSV			chr6	53141536	53141652	DEL	116	Sniffles			2	18557933	18557973	DEL	40	Merge
chr1	93292870	93292902	DEL	32	PBSV			chr6	53258270	53259530	DEL	1260	Sniffles			2	19468548	19468883	DEL	335	Merge
chr1	93309361	93309428	DEL	67	PBSV			chr6	58771459	58771525	DEL	66	Sniffles			2	19622435	19622469	DEL	34	Merge
chr1	93357434	93357467	DEL	33	PBSV			chr6	60191064	60191294	DEL	230	Sniffles			2	20016353	20016456	DEL	103	Merge
chr1	93591152	93591194	DEL	42	PBSV			chr6	62317424	62317567	DEL	143	Sniffles			2	20030787	20030956	DEL	169	Merge
chr1	93672195	93672631	DEL	436	PBSV			chr6	62357516	62357770	DEL	254	Sniffles			2	20671022	20671746	DEL	724	Merge
chr1	93797469	93797513	DEL	44	PBSV			chr6	62422829	62422907	DEL	78	Sniffles			2	21223364	21223408	DEL	44	Merge
chr1	93905217	93905344	DEL	127	PBSV			chr6	62423872	62423923	DEL	51	Sniffles			2	21279709	21280922	DEL	1213	Merge
chr1	93944257	93944377	DEL	120	PBSV			chr6	62584806	62584841	DEL	35	Sniffles			2	21338948	21338988	DEL	40	Merge
chr1	93944692	93944860	DEL	168	PBSV			chr6	63135971	63145068	DEL	9097	Sniffles			2	21660140	21660176	DEL	36	Merge
chr1	93951315	93951343	DEL	28	PBSV			chr6	63436112	63436174	DEL	62	Sniffles			2	22325767	22325808	DEL	41	Merge
chr1	94139490	94139514	DEL	24	PBSV			chr6	64255599	64255642	DEL	43	Sniffles			2	22531956	22532026	DEL	70	Merge
chr1	94152407	94152432	DEL	25	PBSV			chr6	64258780	64258837	DEL	57	Sniffles			2	22583700	22583825	DEL	125	Merge
chr1	94155660	94156244	DEL	584	PBSV			chr6	67047389	67047532	DEL	143	Sniffles			2	22674596	22674638	DEL	42	Merge
chr1	94209374	94209399	DEL	25	PBSV			chr6	67522338	67522405	DEL	67	Sniffles			2	23475485	23475525	DUP	40	Merge
chr1	94516306	94516343	DEL	37	PBSV			chr6	68694902	68695147	DEL	245	Sniffles			2	23603376	23603498	DEL	122	Merge
chr1	94579876	94579902	DEL	26	PBSV			chr6	68785369	68786235	DEL	866	Sniffles			2	23727295	23727346	DEL	51	Merge
chr1	94643421	94643451	DEL	30	PBSV			chr6	69166232	69167029	DEL	797	Sniffles			2	23862693	23862730	DEL	37	Merge
chr1	94899962	94900015	DEL	53	PBSV			chr6	69172700	69172844	DEL	144	Sniffles			2	24162930	24163437	DEL	507	Merge
chr1	94912253	94912275	DEL	22	PBSV			chr6	69661141	69662464	DEL	1323	Sniffles			2	24533037	24533251	DEL	214	Merge
chr1	94973193	94973256	DEL	63	PBSV			chr6	73303470	73304427	DEL	957	Sniffles			2	24571314	24572013	DEL	699	Merge
chr1	95057727	95057752	DUP	25	PBSV			chr6	75060214	75060291	DEL	77	Sniffles			2	24721349	24722894	DUP	1545	Merge
chr1	95273894	95273928	DEL	34	PBSV			chr6	75559410	75559490	DEL	80	Sniffles			2	25220802	25220945	DEL	143	Merge
chr1	95647124	95647157	DEL	33	PBSV			chr6	75802734	75802857	DEL	123	Sniffles			2	25372221	25372460	DEL	239	Merge
chr1	95668421	95668444	DEL	23	PBSV			chr6	76015561	76016657	DEL	1096	Sniffles			2	25372258	25372902	DEL	644	Merge
chr1	95786890	95786919	DEL	29	PBSV			chr6	76085741	76088165	DEL	2424	Sniffles			2	25393309	25393367	DEL	58	Merge
chr1	95845838	95845866	DEL	28	PBSV			chr6	76334500	76334993	DEL	493	Sniffles			2	25685506	25685601	DEL	95	Merge
chr1	95874519	95876724	DEL	2205	PBSV			chr6	77811235	77811285	DEL	50	Sniffles			2	25795493	25796298	DEL	805	Merge
chr1	95877782	95877816	DEL	34	PBSV			chr6	77853688	77854140	DEL	452	Sniffles			2	26024982	26025031	DUP	49	Merge
chr1	96180747	96180774	DEL	27	PBSV			chr6	78732905	78739189	DEL	6284	Sniffles			2	26304828	26305355	DEL	527	Merge
chr1	96219769	96219791	DEL	22	PBSV			chr6	78783792	78784008	DEL	216	Sniffles			2	26305361	26305443	DEL	82	Merge
chr1	96457482	96457513	DEL	31	PBSV			chr6	79259699	79259910	DEL	211	Sniffles			2	26338146	26338234	DEL	88	Merge
chr1	96492856	96492882	DEL	26	PBSV			chr6	79324239	79324490	DEL	251	Sniffles			2	26992225	26992364	DEL	139	Merge
chr1	96512013	96512070	DEL	57	PBSV			chr6	79836219	79836281	DEL	62	Sniffles			2	27045382	27045420	DEL	38	Merge
chr1	96512200	96514917	DEL	2717	PBSV			chr6	79915389	79915444	DEL	55	Sniffles			2	27331048	27331141	DEL	93	Merge
chr1	96555428	96555503	DEL	75	PBSV			chr6	79948717	79950622	DEL	1905	Sniffles			2	27437792	27437837	DUP	45	Merge
chr1	96750623	96759184	DEL	8561	PBSV			chr6	79962716	79963076	DEL	360	Sniffles			2	27501135	27501213	DEL	78	Merge
chr1	96790041	96790062	DEL	21	PBSV			chr6	80065614	80065662	DEL	48	Sniffles			2	27503532	27503583	DEL	51	Merge
chr1	97090055	97090077	DEL	22	PBSV			chr6	80503757	80503795	DEL	38	Sniffles			2	27834871	27835755	DUP	884	Merge
chr1	97096124	97096273	DUP	149	PBSV			chr6	80711400	80711438	DEL	38	Sniffles			2	27844020	27844275	DEL	255	Merge
chr1	97100344	97100384	DUP	40	PBSV			chr6	81142159	81142575	DEL	416	Sniffles			2	27968342	27970553	DEL	2211	Merge
chr1	97140038	97140079	DEL	41	PBSV			chr6	82542004	82542903	DEL	899	Sniffles			2	28085761	28085820	DEL	59	Merge
chr1	97331000	97331041	DEL	41	PBSV			chr6	82930891	82930943	DEL	52	Sniffles			2	28243767	28243908	DEL	141	Merge
chr1	97379873	97379901	DEL	28	PBSV			chr6	83325804	83326504	DEL	700	Sniffles			2	28405942	28407747	DEL	1805	Merge
chr1	97515682	97515791	DUP	109	PBSV			chr6	84527556	84527669	DEL	113	Sniffles			2	28411106	28411137	DEL	31	Merge
chr1	97596688	97596709	DEL	21	PBSV			chr6	84680092	84680460	DEL	368	Sniffles			2	28914334	28914812	DEL	478	Merge
chr1	97632452	97632504	DEL	52	PBSV			chr6	86213058	86213097	DEL	39	Sniffles			2	29062802	29063069	DUP	267	Merge
chr1	97800657	97800678	DEL	21	PBSV			chr6	86460127	86460614	DEL	487	Sniffles			2	29235216	29235450	DEL	234	Merge
chr1	97829734	97829756	DEL	22	PBSV			chr6	87348927	87349392	DEL	465	Sniffles			2	29388077	29388263	DEL	186	Merge
chr1	97964422	97964443	DEL	21	PBSV			chr6	89116505	89116550	DEL	45	Sniffles			2	29388623	29388959	DEL	336	Merge
chr1	98338589	98338682	DEL	93	PBSV			chr6	89907861	89907930	DEL	69	Sniffles			2	29437681	29437715	DEL	34	Merge
chr1	98531397	98531418	DEL	21	PBSV			chr6	90804693	90805717	DEL	1024	Sniffles			2	29455870	29457655	DEL	1785	Merge
chr1	98837202	98837938	DEL	736	PBSV			chr6	90815728	90816544	DEL	816	Sniffles			2	29719344	29720436	DEL	1092	Merge
chr1	98954727	98954757	DEL	30	PBSV			chr6	91057087	91058377	DEL	1290	Sniffles			2	30216299	30216511	DEL	212	Merge
chr1	99289797	99289936	DEL	139	PBSV			chr6	91338854	91338955	DEL	101	Sniffles			2	30288672	30289970	DEL	1298	Merge
chr1	99343185	99343212	DEL	27	PBSV			chr6	92346280	92346612	DEL	332	Sniffles			2	30292518	30292769	DEL	251	Merge
chr1	99382367	99382398	DEL	31	PBSV			chr6	92902282	92902322	DEL	40	Sniffles			2	30320971	30321005	DEL	34	Merge
chr1	99532896	99532933	DEL	37	PBSV			chr6	96597028	96605993	DEL	8965	Sniffles			2	30506559	30506685	DEL	126	Merge
chr1	99693433	99693462	DEL	29	PBSV			chr6	96787808	96787859	DEL	51	Sniffles			2	30587772	30587845	DEL	73	Merge
chr1	99707519	99707544	DEL	25	PBSV			chr6	97233195	97233741	DEL	546	Sniffles			2	30975082	30975172	DEL	90	Merge
chr1	99806662	99806690	DEL	28	PBSV			chr6	97705645	97705765	DEL	120	Sniffles			2	31025573	31025638	DEL	65	Merge
chr1	100068787	100068819	DEL	32	PBSV			chr6	98645414	98645654	DEL	240	Sniffles			2	31284469	31284654	DEL	185	Merge
chr1	100290714	100290872	DEL	158	PBSV			chr6	99072614	99072924	DEL	310	Sniffles			2	31493963	31494098	DUP	135	Merge
chr1	100327567	100327621	DUP	54	PBSV			chr6	99469954	99470097	DEL	143	Sniffles			2	31607410	31607808	DEL	398	Merge
chr1	100331420	100331788	DEL	368	PBSV			chr6	99746121	99746167	DEL	46	Sniffles			2	31617981	31618026	DEL	45	Merge
chr1	100332723	100332744	DUP	21	PBSV			chr6	101267668	101267965	DEL	297	Sniffles			2	31660979	31661010	DEL	31	Merge
chr1	100346192	100346210	DUP	18	PBSV			chr6	102028409	102028444	DEL	35	Sniffles			2	32383024	32386991	DEL	3967	Merge
chr1	100392697	100392727	DUP	30	PBSV			chr6	102529184	102529333	DEL	149	Sniffles			2	32515945	32515986	DEL	41	Merge
chr1	100502061	100502262	DEL	201	PBSV			chr6	103236729	103236851	DEL	122	Sniffles			2	32908702	32909498	DEL	796	Merge
chr1	100576142	100576168	DEL	26	PBSV			chr6	103263518	103266501	DEL	2983	Sniffles			2	33040167	33040251	DEL	84	Merge
chr1	100583099	100583148	DEL	49	PBSV			chr6	105003268	105003335	DEL	67	Sniffles			2	33823763	33823888	DEL	125	Merge
chr1	100609491	100609512	DEL	21	PBSV			chr6	105004349	105007013	DEL	2664	Sniffles			2	34372278	34372406	DEL	128	Merge
chr1	100614338	100614368	DEL	30	PBSV			chr6	105173980	105174478	DEL	498	Sniffles			2	34553755	34553790	DEL	35	Merge
chr1	100658115	100658137	DEL	22	PBSV			chr6	105567986	105568083	DEL	97	Sniffles			2	34822825	34823328	DEL	503	Merge
chr1	100686478	100686505	DEL	27	PBSV			chr6	105738235	105739532	DEL	1297	Sniffles			2	34969167	34969207	DEL	40	Merge
chr1	100875103	100875693	DEL	590	PBSV			chr6	106216542	106217849	DEL	1307	Sniffles			2	36260226	36260373	DEL	147	Merge
chr1	101042292	101042314	DEL	22	PBSV			chr6	106255484	106255633	DEL	149	Sniffles			2	36408398	36408503	DUP	105	Merge
chr1	101123073	101123095	DEL	22	PBSV			chr6	107010909	107012031	DEL	1122	Sniffles			2	36411187	36411295	DEL	108	Merge
chr1	101127216	101127983	DEL	767	PBSV			chr6	107125291	107125352	DEL	61	Sniffles			2	36502352	36502725	DEL	373	Merge
chr1	101135465	101135487	DEL	22	PBSV			chr6	107620912	107621184	DEL	272	Sniffles			2	36622417	36622497	DEL	80	Merge
chr1	101165147	101165170	DEL	23	PBSV			chr6	107985926	107986018	DEL	92	Sniffles			2	36832877	36832910	DEL	33	Merge
chr1	101178530	101179983	DUP	1453	PBSV			chr6	108027295	108027328	DEL	33	Sniffles			2	37746462	37746829	DUP	367	Merge
chr1	101183527	101183551	DEL	24	PBSV			chr6	108926616	108927040	DEL	424	Sniffles			2	37936094	37937431	DEL	1337	Merge
chr1	101203655	101203764	DEL	109	PBSV			chr6	109171834	109171974	DEL	140	Sniffles			2	38223035	38223076	DEL	41	Merge
chr1	101205697	101205726	DEL	29	PBSV			chr6	109193657	109194007	DEL	350	Sniffles			2	38235054	38235144	DEL	90	Merge
chr1	101323184	101323215	DEL	31	PBSV			chr6	109244600	109245044	DEL	444	Sniffles			2	38294860	38295003	DEL	143	Merge
chr1	101684366	101684396	DUP	30	PBSV			chr6	109546766	109547031	DEL	265	Sniffles			2	38458286	38458324	DEL	38	Merge
chr1	101784661	101784682	DEL	21	PBSV			chr6	110105762	110105854	DEL	92	Sniffles			2	38623101	38623151	DUP	50	Merge
chr1	101904929	101904950	DUP	21	PBSV			chr6	110427262	110427301	DEL	39	Sniffles			2	38624762	38626130	DUP	1368	Merge
chr1	101911434	101911499	DEL	65	PBSV			chr6	111802561	111802620	DEL	59	Sniffles			2	38633650	38633691	DEL	41	Merge
chr1	102028115	102028320	DEL	205	PBSV			chr6	111882276	111882347	DEL	71	Sniffles			2	39037384	39037515	DEL	131	Merge
chr1	102188321	102188351	DEL	30	PBSV			chr6	111899956	111900001	DEL	45	Sniffles			2	39047788	39047932	DEL	144	Merge
chr1	102231078	102231108	DEL	30	PBSV			chr6	112979256	112979303	DEL	47	Sniffles			2	39157697	39157749	DUP	52	Merge
chr1	102279484	102279860	DEL	376	PBSV			chr6	113519933	113520933	DEL	1000	Sniffles			2	39289116	39289151	DUP	35	Merge
chr1	102294157	102296151	DEL	1994	PBSV			chr6	113525226	113525677	DEL	451	Sniffles			2	39866488	39866641	DEL	153	Merge
chr1	102531113	102531144	DEL	31	PBSV			chr6	113708877	113708956	DEL	79	Sniffles			2	39974080	39974315	DEL	235	Merge
chr1	102536939	102536973	DEL	34	PBSV			chr6	113835604	113836065	DUP	461	Sniffles			2	40436614	40436725	DUP	111	Merge
chr1	102560208	102560231	DEL	23	PBSV			chr6	114219242	114219306	DEL	64	Sniffles			2	40704247	40706730	DEL	2483	Merge
chr1	102688737	102688801	DEL	64	PBSV			chr6	114882023	114882092	DEL	69	Sniffles			2	40770707	40770756	DEL	49	Merge
chr1	102692622	102692743	DEL	121	PBSV			chr6	115197725	115197796	DEL	71	Sniffles			2	40889595	40889740	DEL	145	Merge
chr1	102960364	102961694	DEL	1330	PBSV			chr6	115284153	115284285	DEL	132	Sniffles			2	40920224	40920793	DEL	569	Merge
chr1	102965017	102965294	DEL	277	PBSV			chr6	115585407	115585480	DEL	73	Sniffles			2	41381566	41382074	DUP	508	Merge
chr1	102998092	102998117	DEL	25	PBSV			chr6	116010233	116010297	DEL	64	Sniffles			2	41469222	41469657	DEL	435	Merge
chr1	103023391	103023781	DEL	390	PBSV			chr6	116116976	116117520	DEL	544	Sniffles			2	41474924	41474963	DEL	39	Merge
chr1	103062139	103062993	DEL	854	PBSV			chr6	116753815	116753847	DEL	32	Sniffles			2	41595428	41595499	DEL	71	Merge
chr1	103188294	103189353	DEL	1059	PBSV			chr6	116859863	116860049	DEL	186	Sniffles			2	41678864	41679155	DEL	291	Merge
chr1	103364255	103364276	DEL	21	PBSV			chr6	116893062	116893166	DEL	104	Sniffles			2	42102738	42103911	DEL	1173	Merge
chr1	103462225	103462264	DEL	39	PBSV			chr6	117533110	117533176	DEL	66	Sniffles			2	42499324	42499516	DEL	192	Merge
chr1	103831728	103831751	DEL	23	PBSV			chr6	117582464	117582537	DEL	73	Sniffles			2	42616796	42616862	DEL	66	Merge
chr1	103919755	103919776	DEL	21	PBSV			chr11	43475063	43480175	DUP	5112	Sniffles			2	42640066	42640155	DEL	89	Merge
chr1	103959479	103959507	DEL	28	PBSV			chr7	800576	800709	DEL	133	Sniffles			2	42786547	42787997	DEL	1450	Merge
chr1	104096477	104097126	DEL	649	PBSV			chr7	1230757	1231003	DEL	246	Sniffles			2	43268022	43269230	DEL	1208	Merge
chr1	104126383	104127241	DEL	858	PBSV			chr7	1863680	1863738	DEL	58	Sniffles			2	43278394	43278431	DUP	37	Merge
chr1	104201319	104201362	DEL	43	PBSV			chr7	2397662	2398436	DEL	774	Sniffles			2	43349587	43349769	DEL	182	Merge
chr1	104267405	104270178	DEL	2773	PBSV			chr7	6094088	6094133	DEL	45	Sniffles			2	43605989	43606027	DUP	38	Merge
chr1	104404677	104404698	DEL	21	PBSV			chr7	8180423	8180555	DEL	132	Sniffles			2	43817376	43817519	DEL	143	Merge
chr1	104462537	104462576	DEL	39	PBSV			chr7	8721856	8730423	DEL	8567	Sniffles			2	43927701	43927765	DEL	64	Merge
chr1	104670051	104670088	DEL	37	PBSV			chr7	8828743	8828998	DEL	255	Sniffles			2	43940145	43945906	DEL	5761	Merge
chr1	104700450	104700472	DEL	22	PBSV			chr7	9033705	9033768	DEL	63	Sniffles			2	44366052	44366206	DEL	154	Merge
chr1	104924918	104924956	DUP	38	PBSV			chr7	9206727	9207639	DEL	912	Sniffles			2	44393400	44393442	DEL	42	Merge
chr1	104943167	104943193	DEL	26	PBSV			chr7	9316696	9317121	DEL	425	Sniffles			2	44550697	44550751	DEL	54	Merge
chr1	104946908	104946981	DEL	73	PBSV			chr7	9339023	9339188	DEL	165	Sniffles			2	45118034	45119429	DEL	1395	Merge
chr1	104952897	104952920	DEL	23	PBSV			chr7	9692113	9700390	DEL	8277	Sniffles			2	45509209	45509574	DEL	365	Merge
chr1	104961195	104961219	DEL	24	PBSV			chr7	9704206	9709407	DEL	5201	Sniffles			2	45798764	45799688	DEL	924	Merge
chr1	105169775	105170008	DEL	233	PBSV			chr7	9782196	9782311	DEL	115	Sniffles			2	45887704	45888964	DEL	1260	Merge
chr1	105601312	105601337	DEL	25	PBSV			chr7	10133635	10142604	DEL	8969	Sniffles			2	45933187	45934628	DEL	1441	Merge
chr1	105601995	105602025	DEL	30	PBSV			chr7	10359865	10361087	DEL	1222	Sniffles			2	45954479	45963454	DEL	8975	Merge
chr1	105656571	105656599	DEL	28	PBSV			chr7	10382335	10383269	DEL	934	Sniffles			2	46178582	46179809	DEL	1227	Merge
chr1	105668454	105668493	DEL	39	PBSV			chr7	10439111	10439203	DEL	92	Sniffles			2	46186327	46186359	DEL	32	Merge
chr1	105751521	105751543	DEL	22	PBSV			chr7	10840252	10840819	DEL	567	Sniffles			2	46376326	46388837	DEL	12511	Merge
chr1	105978238	105978309	DEL	71	PBSV			chr7	12979692	12980756	DEL	1064	Sniffles			2	46376619	46388388	DEL	11769	Merge
chr1	106042725	106042749	DEL	24	PBSV			chr7	13446728	13446763	DEL	35	Sniffles			2	46541633	46544819	DUP	3186	Merge
chr1	106369805	106369827	DEL	22	PBSV			chr7	13454887	13455247	DEL	360	Sniffles			2	46555567	46555622	DEL	55	Merge
chr1	106370615	106370636	DEL	21	PBSV			chr7	18130242	18130399	DEL	157	Sniffles			2	46822271	46825477	DEL	3206	Merge
chr1	106433299	106433445	DEL	146	PBSV			chr7	23217368	23217425	DEL	57	Sniffles			2	46946685	46946781	DUP	96	Merge
chr1	106825652	106825675	DEL	23	PBSV			chr7	23229532	23230633	DEL	1101	Sniffles			2	47301573	47302040	DUP	467	Merge
chr1	106847551	106847577	DEL	26	PBSV			chr7	23482606	23485378	DEL	2772	Sniffles			2	47696547	47696610	DEL	63	Merge
chr1	107062196	107062221	DUP	25	PBSV			chr7	26459826	26459939	DEL	113	Sniffles			2	48595571	48595610	DEL	39	Merge
chr1	107125777	107125900	DEL	123	PBSV			chr7	27396554	27396757	DEL	203	Sniffles			2	48968523	48968562	DEL	39	Merge
chr1	107221757	107221787	DEL	30	PBSV			chr7	30045826	30045900	DEL	74	Sniffles			2	48998679	48999863	DEL	1184	Merge
chr1	107230236	107230265	DEL	29	PBSV			chr7	30046817	30049531	DEL	2714	Sniffles			2	49105635	49105786	DEL	151	Merge
chr1	107340173	107340199	DEL	26	PBSV			chr7	30929202	30929279	DEL	77	Sniffles			2	49260404	49260504	DEL	100	Merge
chr1	107407226	107407249	DEL	23	PBSV			chr7	31099257	31099414	DEL	157	Sniffles			2	49727516	49727554	DEL	38	Merge
chr1	107737982	107738003	DEL	21	PBSV			chr7	31362705	31362843	DEL	138	Sniffles			2	49953095	49958642	DEL	5547	Merge
chr1	107861597	107861620	DEL	23	PBSV			chr7	32186532	32186851	DEL	319	Sniffles			2	50173208	50175135	DEL	1927	Merge
chr1	107879478	107880221	DEL	743	PBSV			chr7	32333140	32333176	DEL	36	Sniffles			2	50269219	50269250	DUP	31	Merge
chr1	107922586	107922607	DEL	21	PBSV			chr7	32826080	32826128	DEL	48	Sniffles			2	50346762	50346862	DEL	100	Merge
chr1	107955684	107955775	DEL	91	PBSV			chr7	32827347	32827409	DEL	62	Sniffles			2	50419496	50419541	DEL	45	Merge
chr1	107958774	107958799	DEL	25	PBSV			chr7	33336725	33337514	DEL	789	Sniffles			2	50489063	50489170	DEL	107	Merge
chr1	107974350	107974422	DUP	72	PBSV			chr7	34086830	34087283	DEL	453	Sniffles			2	51186314	51186387	DUP	73	Merge
chr1	108133581	108133602	DEL	21	PBSV			chr7	34149543	34149583	DEL	40	Sniffles			2	51278637	51280194	DEL	1557	Merge
chr1	108199258	108199295	DEL	37	PBSV			chr7	34455444	34461860	DEL	6416	Sniffles			2	51308421	51308467	DEL	46	Merge
chr1	108492623	108492644	DEL	21	PBSV			chr7	35320883	35321548	DEL	665	Sniffles			2	51325243	51326486	DEL	1243	Merge
chr1	108557375	108557461	DEL	86	PBSV			chr7	35382979	35387189	DEL	4210	Sniffles			2	51412963	51413007	DUP	44	Merge
chr1	108576851	108576928	DEL	77	PBSV			chr7	36295085	36295701	DUP	616	Sniffles			2	51715759	51715791	DEL	32	Merge
chr1	108664685	108664710	DEL	25	PBSV			chr7	39275197	39275245	DEL	48	Sniffles			2	52024942	52024980	DEL	38	Merge
chr1	108719390	108719415	DEL	25	PBSV			chr7	40477783	40486532	DEL	8749	Sniffles			2	52300303	52300336	DEL	33	Merge
chr1	108738764	108738787	DEL	23	PBSV			chr7	40967097	40967236	DEL	139	Sniffles			2	52863629	52863770	DEL	141	Merge
chr1	108849631	108849657	DEL	26	PBSV			chr7	41467726	41467764	DEL	38	Sniffles			2	53461251	53461395	DEL	144	Merge
chr1	108867294	108867334	DEL	40	PBSV			chr7	41486857	41487770	DEL	913	Sniffles			2	54359753	54359981	DEL	228	Merge
chr1	109479944	109479966	DEL	22	PBSV			chr7	41722969	41757820	DEL	34851	Sniffles			2	54382934	54382966	DUP	32	Merge
chr1	109633417	109633446	DEL	29	PBSV			chr7	41758925	41762845	DEL	3920	Sniffles			2	55319277	55319334	DEL	57	Merge
chr1	109877862	109883579	DUP	5717	PBSV			chr7	41797867	41797901	DEL	34	Sniffles			2	55460469	55461851	DEL	1382	Merge
chr1	109903654	109903693	DEL	39	PBSV			chr7	42145368	42145422	DEL	54	Sniffles			2	55714152	55723016	DEL	8864	Merge
chr1	110085800	110085827	DEL	27	PBSV			chr7	42146073	42146172	DEL	99	Sniffles			2	56058085	56058136	DUP	51	Merge
chr1	110136592	110136639	DEL	47	PBSV			chr7	42665727	42691060	DEL	25333	Sniffles			2	56076939	56077521	DUP	582	Merge
chr1	110264883	110264905	DEL	22	PBSV			chr7	42982268	42982725	DEL	457	Sniffles			2	56212383	56212520	DEL	137	Merge
chr1	110280202	110280229	DEL	27	PBSV			chr7	44724769	44726117	DEL	1348	Sniffles			2	56225699	56227742	DEL	2043	Merge
chr1	110408202	110408225	DEL	23	PBSV			chr7	45105925	45106393	DEL	468	Sniffles			2	56290047	56298618	DEL	8571	Merge
chr1	110425423	110425642	DEL	219	PBSV			chr7	46937734	46937800	DEL	66	Sniffles			2	56390603	56390637	DEL	34	Merge
chr1	110453387	110453410	DEL	23	PBSV			chr7	48267471	48267505	DEL	34	Sniffles			2	56393177	56393238	DEL	61	Merge
chr1	110993320	110993345	DEL	25	PBSV			chr7	49583301	49583432	DEL	131	Sniffles			2	56621259	56621604	DEL	345	Merge
chr1	111116378	111116476	DEL	98	PBSV			chr7	51210567	51210618	DEL	51	Sniffles			2	56682638	56682737	DEL	99	Merge
chr1	111192959	111192982	DEL	23	PBSV			chr7	51833418	51833475	DEL	57	Sniffles			2	56689644	56689937	DEL	293	Merge
chr1	111266941	111266962	DEL	21	PBSV			chr7	51851959	51852435	DEL	476	Sniffles			2	57178150	57181702	DEL	3552	Merge
chr1	111535850	111535882	DUP	32	PBSV			chr7	53905626	53905853	DEL	227	Sniffles			2	57181925	57182110	DEL	185	Merge
chr1	111580736	111581214	DEL	478	PBSV			chr7	53970025	53970090	DEL	65	Sniffles			2	57528005	57528977	DEL	972	Merge
chr1	111707748	111707801	DEL	53	PBSV			chr7	54939668	54939940	DEL	272	Sniffles			2	57620482	57620547	DEL	65	Merge
chr1	111708257	111708287	DEL	30	PBSV			chr7	55555881	55556327	DEL	446	Sniffles			2	58294599	58294758	DEL	159	Merge
chr1	111769202	111769389	DEL	187	PBSV			chr7	56412665	56412912	DEL	247	Sniffles			2	58341832	58341886	DEL	54	Merge
chr1	111971014	111971041	DEL	27	PBSV			chr7	58853441	58853794	DUP	353	Sniffles			2	58804598	58804635	DEL	37	Merge
chr1	112101687	112101710	DEL	23	PBSV			chr7	59192375	59192597	DEL	222	Sniffles			2	58871893	58871930	DEL	37	Merge
chr1	112123283	112123304	DEL	21	PBSV			chr7	61331792	61331948	DEL	156	Sniffles			2	58952257	58952289	DEL	32	Merge
chr1	112123605	112123627	DEL	22	PBSV			chr7	62077019	62077066	DEL	47	Sniffles			2	58964756	58965395	DEL	639	Merge
chr1	112135732	112135776	DEL	44	PBSV			chr7	62607915	62612666	DEL	4751	Sniffles			2	59015121	59015715	DEL	594	Merge
chr1	112250575	112250606	DEL	31	PBSV			chr7	63314612	63318065	DEL	3453	Sniffles			2	59185717	59185761	DEL	44	Merge
chr1	112254347	112254372	DEL	25	PBSV			chr7	63323089	63323142	DEL	53	Sniffles			2	59529135	59529337	DEL	202	Merge
chr1	112269365	112269386	DEL	21	PBSV			chr7	63472986	63481569	DEL	8583	Sniffles			2	59633289	59633359	DUP	70	Merge
chr1	112367048	112367088	DEL	40	PBSV			chr7	63943771	63943835	DEL	64	Sniffles			2	59785537	59785673	DUP	136	Merge
chr1	112470972	112470993	DEL	21	PBSV			chr7	64564422	64564717	DEL	295	Sniffles			2	59892026	59892129	DEL	103	Merge
chr1	112546123	112547184	DEL	1061	PBSV			chr7	67104038	67104414	DEL	376	Sniffles			2	59932660	59932702	DEL	42	Merge
chr1	112707472	112707498	DEL	26	PBSV			chr7	67925434	67925470	DEL	36	Sniffles			2	60037417	60037455	DEL	38	Merge
chr1	112728522	112729493	DEL	971	PBSV			chr7	68516339	68516638	DEL	299	Sniffles			2	60081725	60081761	DEL	36	Merge
chr1	113414171	113414197	DEL	26	PBSV			chr7	69332598	69332706	DEL	108	Sniffles			2	60232645	60232750	DUP	105	Merge
chr1	113729464	113729492	DEL	28	PBSV			chr7	72001419	72001505	DEL	86	Sniffles			2	60416949	60417067	DUP	118	Merge
chr1	114112483	114112693	DEL	210	PBSV			chr7	75009515	75009547	DEL	32	Sniffles			2	60622036	60622070	DEL	34	Merge
chr1	114253624	114253657	DEL	33	PBSV			chr7	77165285	77165717	DEL	432	Sniffles			2	60781250	60781283	DEL	33	Merge
chr1	114381982	114382125	DEL	143	PBSV			chr7	77508943	77508982	DEL	39	Sniffles			2	60996505	60996584	DEL	79	Merge
chr1	114402741	114402763	DEL	22	PBSV			chr7	77872832	77874019	DEL	1187	Sniffles			2	61222209	61222269	DEL	60	Merge
chr1	114509112	114509137	DEL	25	PBSV			chr7	80986934	80987016	DEL	82	Sniffles			2	61448094	61448308	DEL	214	Merge
chr1	114548485	114548557	DEL	72	PBSV			chr7	81079859	81080003	DEL	144	Sniffles			2	61501530	61501609	DEL	79	Merge
chr1	115001857	115001881	DEL	24	PBSV			chr7	81880323	81880820	DEL	497	Sniffles			2	61661771	61663086	DEL	1315	Merge
chr1	115067906	115067935	DEL	29	PBSV			chr7	81882259	81882379	DEL	120	Sniffles			2	61720446	61720484	DEL	38	Merge
chr1	115210775	115210807	DEL	32	PBSV			chr7	81957887	81958005	DEL	118	Sniffles			2	61746452	61746491	DEL	39	Merge
chr1	115488787	115488808	DEL	21	PBSV			chr7	85370974	85371067	DEL	93	Sniffles			2	61794942	61794997	DEL	55	Merge
chr1	115507726	115507743	DUP	17	PBSV			chr7	85730336	85730377	DEL	41	Sniffles			2	61848820	61849930	DEL	1110	Merge
chr1	115532001	115532032	DEL	31	PBSV			chr7	85882924	85882974	DEL	50	Sniffles			2	61865569	61865686	DEL	117	Merge
chr1	115548886	115549098	DEL	212	PBSV			chr7	87092381	87092623	DEL	242	Sniffles			2	61896444	61897954	DEL	1510	Merge
chr1	115634984	115635006	DEL	22	PBSV			chr7	87950496	87950535	DEL	39	Sniffles			2	61910387	61911598	DEL	1211	Merge
chr1	115649180	115649261	DEL	81	PBSV			chr7	88765925	88767228	DEL	1303	Sniffles			2	62228181	62228216	DEL	35	Merge
chr1	115653503	115653548	DEL	45	PBSV			chr7	89557631	89557663	DEL	32	Sniffles			2	62267774	62269369	DEL	1595	Merge
chr1	115815497	115815524	DEL	27	PBSV			chr7	91126220	91126364	DEL	144	Sniffles			2	62737579	62737778	DUP	199	Merge
chr1	115844235	115844256	DEL	21	PBSV			chr7	92268916	92268952	DEL	36	Sniffles			2	62836413	62836446	DEL	33	Merge
chr1	116261122	116261300	DEL	178	PBSV			chr7	92269779	92269818	DEL	39	Sniffles			2	63097174	63097212	DUP	38	Merge
chr1	116390357	116390939	DEL	582	PBSV			chr7	92730946	92730995	DEL	49	Sniffles			2	63232920	63233063	DEL	143	Merge
chr1	116419760	116419802	DEL	42	PBSV			chr7	93039395	93039518	DEL	123	Sniffles			2	63490812	63490846	DEL	34	Merge
chr1	116427300	116427321	DEL	21	PBSV			chr7	93264884	93265881	DEL	997	Sniffles			2	63702612	63702643	DEL	31	Merge
chr1	116489956	116489980	DEL	24	PBSV			chr7	93684418	93684556	DEL	138	Sniffles			2	64682906	64682937	DEL	31	Merge
chr1	116546282	116546428	DEL	146	PBSV			chr7	94863874	94864540	DEL	666	Sniffles			2	64775107	64776445	DEL	1338	Merge
chr1	116864664	116864686	DEL	22	PBSV			chr7	95695721	95704300	DEL	8579	Sniffles			2	65758754	65767365	DEL	8611	Merge
chr1	116988829	116988854	DEL	25	PBSV			chr7	96469486	96469600	DEL	114	Sniffles			2	65916638	65918638	DEL	2000	Merge
chr1	117649039	117649068	DUP	29	PBSV			chr7	96798843	96798888	DEL	45	Sniffles			2	66167481	66167601	DEL	120	Merge
chr1	117767896	117767920	DEL	24	PBSV			chr7	98128891	98129231	DEL	340	Sniffles			2	66230622	66233283	DEL	2661	Merge
chr1	117780560	117782570	DEL	2010	PBSV			chr7	100123889	100123931	DEL	42	Sniffles			2	66250877	66251117	DEL	240	Merge
chr1	117822872	117822893	DEL	21	PBSV			chr7	100440766	100440848	DEL	82	Sniffles			2	66374629	66374665	DEL	36	Merge
chr1	117936243	117936265	DEL	22	PBSV			chr7	100459834	100459874	DEL	40	Sniffles			2	67167073	67167398	DEL	325	Merge
chr1	117985341	117985440	DEL	99	PBSV			chr7	100465162	100465198	DEL	36	Sniffles			2	67489544	67489576	DEL	32	Merge
chr1	118006289	118006312	DEL	23	PBSV			chr7	100902807	100905771	DEL	2964	Sniffles			2	67497778	67499082	DEL	1304	Merge
chr1	118518317	118518395	DEL	78	PBSV			chr7	103104367	103104561	DEL	194	Sniffles			2	67570526	67570647	DEL	121	Merge
chr1	118636862	118636888	DEL	26	PBSV			chr7	105346220	105346368	DEL	148	Sniffles			2	67667553	67667638	DUP	85	Merge
chr1	118675315	118675338	DEL	23	PBSV			chr7	106644696	106646272	DEL	1576	Sniffles			2	68001232	68002109	DEL	877	Merge
chr1	118699253	118699311	DEL	58	PBSV			chr7	107933541	107933577	DEL	36	Sniffles			2	68160698	68162372	DEL	1674	Merge
chr1	118701036	118701063	DEL	27	PBSV			chr7	108206863	108206897	DEL	34	Sniffles			2	68168345	68169026	DEL	681	Merge
chr1	118957867	118957910	DEL	43	PBSV			chr7	108376532	108376655	DEL	123	Sniffles			2	68349191	68349222	DUP	31	Merge
chr1	119063915	119063939	DEL	24	PBSV			chr7	108633479	108633525	DEL	46	Sniffles			2	69172006	69172206	DEL	200	Merge
chr1	119171161	119171762	DEL	601	PBSV			chr7	109108343	109108380	DEL	37	Sniffles			2	70297480	70306285	DEL	8805	Merge
chr1	119231999	119235255	DEL	3256	PBSV			chr8	841633	841776	DEL	143	Sniffles			2	71448315	71448350	DEL	35	Merge
chr1	119394065	119402627	DEL	8562	PBSV			chr8	967625	967933	DEL	308	Sniffles			2	71713853	71713899	DEL	46	Merge
chr1	119710843	119710915	DEL	72	PBSV			chr8	990557	990636	DEL	79	Sniffles			2	71742211	71742242	DEL	31	Merge
chr1	119807453	119808620	DUP	1167	PBSV			chr8	1804650	1805017	DEL	367	Sniffles			2	71780997	71781095	DEL	98	Merge
chr1	119818055	119818207	DEL	152	PBSV			chr8	2297741	2297813	DEL	72	Sniffles			2	71896840	71899608	DEL	2768	Merge
chr1	119898251	119898340	DEL	89	PBSV			chr8	2374097	2375185	DEL	1088	Sniffles			2	72009233	72009264	DEL	31	Merge
chr1	119902580	119902606	DEL	26	PBSV			chr8	2705073	2705160	DEL	87	Sniffles			2	72025398	72025479	DEL	81	Merge
chr1	120235987	120236031	DEL	44	PBSV			chr8	2850298	2858876	DEL	8578	Sniffles			2	72157143	72157946	DEL	803	Merge
chr1	120236352	120236378	DEL	26	PBSV			chr8	3420962	3421794	DEL	832	Sniffles			2	72385173	72385494	DEL	321	Merge
chr1	120243233	120243759	DEL	526	PBSV			chr8	3478590	3491270	DEL	12680	Sniffles			2	72569014	72569138	DEL	124	Merge
chr1	120251215	120251237	DEL	22	PBSV			chr8	3539496	3545907	DEL	6411	Sniffles			2	73163602	73163635	DEL	33	Merge
chr1	120586952	120587874	DEL	922	PBSV			chr8	3718456	3718857	DEL	401	Sniffles			2	73502921	73503294	DEL	373	Merge
chr1	120695986	120696025	DEL	39	PBSV			chr8	3913322	3913376	DEL	54	Sniffles			2	73515506	73518404	DEL	2898	Merge
chr1	120890654	120890680	DEL	26	PBSV			chr8	4398371	4398407	DEL	36	Sniffles			2	73535862	73535903	DEL	41	Merge
chr1	120901368	120901394	DEL	26	PBSV			chr8	4679995	4680132	DEL	137	Sniffles			2	74148329	74148394	DEL	65	Merge
chr1	120913311	120913332	DEL	21	PBSV			chr8	6012555	6012670	DEL	115	Sniffles			2	74321491	74321662	DEL	171	Merge
chr1	120935665	120935693	DEL	28	PBSV			chr8	7261600	7266738	DUP	5138	Sniffles			2	74643401	74643501	DEL	100	Merge
chr1	121360665	121360721	DEL	56	PBSV			chr8	8721570	8721723	DEL	153	Sniffles			2	74648045	74648116	DEL	71	Merge
chr1	121429037	121429058	DEL	21	PBSV			chr8	10278461	10282094	DEL	3633	Sniffles			2	74883018	74883050	DEL	32	Merge
chr1	121445120	121445142	DEL	22	PBSV			chr8	10289236	10289271	DEL	35	Sniffles			2	75323623	75323667	DEL	44	Merge
chr1	121615084	121622043	DEL	6959	PBSV			chr8	12080838	12081864	DEL	1026	Sniffles			2	75357918	75359222	DEL	1304	Merge
chr1	121664258	121664283	DEL	25	PBSV			chr8	12314676	12314754	DEL	78	Sniffles			2	75364578	75367947	DEL	3369	Merge
chr1	121767058	121767084	DEL	26	PBSV			chr8	12892957	12892996	DEL	39	Sniffles			2	75366560	75366618	DEL	58	Merge
chr1	121854925	121857277	DEL	2352	PBSV			chr8	13649249	13649650	DEL	401	Sniffles			2	75393499	75393530	DUP	31	Merge
chr1	121858939	121858969	DEL	30	PBSV			chr8	14314040	14320596	DEL	6556	Sniffles			2	75526399	75526695	DEL	296	Merge
chr1	121939288	121940010	DEL	722	PBSV			chr8	15614473	15614536	DEL	63	Sniffles			2	75793497	75793540	DEL	43	Merge
chr1	121944322	121944347	DEL	25	PBSV			chr8	15695250	15695396	DEL	146	Sniffles			2	76129844	76132236	DEL	2392	Merge
chr1	121947023	121947056	DEL	33	PBSV			chr8	16706152	16706230	DEL	78	Sniffles			2	76394159	76394372	DEL	213	Merge
chr1	122001179	122001718	DUP	539	PBSV			chr8	16727177	16727336	DEL	159	Sniffles			2	76488191	76488223	DEL	32	Merge
chr1	122004311	122004332	DEL	21	PBSV			chr8	17684210	17684293	DEL	83	Sniffles			2	76503285	76503317	DUP	32	Merge
chr1	122674679	122675375	DEL	696	PBSV			chr8	18295648	18296873	DEL	1225	Sniffles			2	77054480	77055265	DEL	785	Merge
chr1	122732644	122732684	DEL	40	PBSV			chr8	18302585	18302649	DEL	64	Sniffles			2	77138193	77138351	DEL	158	Merge
chr1	122751048	122751076	DEL	28	PBSV			chr8	18544427	18544843	DEL	416	Sniffles			2	77155123	77155225	DEL	102	Merge
chr1	122911437	122911461	DEL	24	PBSV			chr8	19038715	19038792	DEL	77	Sniffles			2	77161870	77161918	DEL	48	Merge
chr1	123000551	123000782	DEL	231	PBSV			chr8	19495651	19495689	DEL	38	Sniffles			2	77285673	77285799	DEL	126	Merge
chr1	123016243	123016264	DEL	21	PBSV			chr8	21508012	21509003	DEL	991	Sniffles			2	77360258	77360293	DEL	35	Merge
chr1	123017373	123017394	DEL	21	PBSV			chr8	22279673	22279707	DEL	34	Sniffles			2	77513300	77525316	DUP	12016	Merge
chr1	123136245	123139353	DEL	3108	PBSV			chr8	25202050	25202255	DEL	205	Sniffles			2	77565720	77565753	DEL	33	Merge
chr1	123153814	123155693	DEL	1879	PBSV			chr8	27106332	27106409	DEL	77	Sniffles			2	77877396	77881565	DEL	4169	Merge
chr1	123208845	123208913	DUP	68	PBSV			chr8	29498435	29498711	DEL	276	Sniffles			2	77911420	77911601	DEL	181	Merge
chr1	123271111	123271142	DEL	31	PBSV			chr8	29850598	29850637	DEL	39	Sniffles			2	78164500	78176406	DEL	11906	Merge
chr1	123390560	123390587	DEL	27	PBSV			chr8	30037239	30037370	DEL	131	Sniffles			2	78353004	78353454	DEL	450	Merge
chr1	123464361	123464390	DEL	29	PBSV			chr8	32939365	32943185	DEL	3820	Sniffles			2	78629616	78629967	DEL	351	Merge
chr1	123808332	123808385	DEL	53	PBSV			chr8	33232353	33232527	DEL	174	Sniffles			2	78743391	78743475	DEL	84	Merge
chr1	123868881	123868912	DEL	31	PBSV			chr8	33367723	33367762	DEL	39	Sniffles			2	79102824	79103312	DEL	488	Merge
chr1	123925798	123925837	DEL	39	PBSV			chr8	35005109	35005251	DEL	142	Sniffles			2	79403915	79404980	DEL	1065	Merge
chr1	124001480	124001519	DEL	39	PBSV			chr8	35210714	35210748	DEL	34	Sniffles			2	79704860	79704895	DEL	35	Merge
chr1	124006403	124008050	DEL	1647	PBSV			chr8	35319229	35319317	DEL	88	Sniffles			2	79963203	79963464	DEL	261	Merge
chr1	124060126	124060150	DEL	24	PBSV			chr8	35386122	35386166	DEL	44	Sniffles			2	80316710	80323209	DEL	6499	Merge
chr1	124070762	124070788	DEL	26	PBSV			chr8	36179761	36179904	DEL	143	Sniffles			2	80414204	80415241	DEL	1037	Merge
chr1	124190375	124190401	DEL	26	PBSV			chr8	36437648	36437707	DEL	59	Sniffles			2	80674786	80674997	DEL	211	Merge
chr1	124330313	124330334	DEL	21	PBSV			chr8	36500936	36501061	DEL	125	Sniffles			2	81111278	81111529	DEL	251	Merge
chr1	124411390	124411411	DEL	21	PBSV			chr8	37245526	37245596	DEL	70	Sniffles			2	81750988	81751172	DEL	184	Merge
chr1	124420264	124420287	DEL	23	PBSV			chr8	38853683	38854862	DEL	1179	Sniffles			2	81873473	81876565	DEL	3092	Merge
chr1	124456057	124456078	DEL	21	PBSV			chr8	41792142	41794075	DEL	1933	Sniffles			2	81977362	81977408	DEL	46	Merge
chr1	124505468	124505489	DEL	21	PBSV			chr8	43229611	43229661	DEL	50	Sniffles			2	82274450	82276838	DEL	2388	Merge
chr1	124582044	124582065	DEL	21	PBSV			chr8	44654195	44668309	DEL	14114	Sniffles			2	82695617	82695650	DUP	33	Merge
chr1	124702632	124702657	DUP	25	PBSV			chr8	45541159	45543479	DEL	2320	Sniffles			2	82713041	82713087	DEL	46	Merge
chr1	124742127	124742156	DEL	29	PBSV			chr8	48562945	48563258	DEL	313	Sniffles			2	82722781	82724389	DEL	1608	Merge
chr1	125001738	125001791	DEL	53	PBSV			chr8	48733268	48734566	DEL	1298	Sniffles			2	82999381	83000578	DEL	1197	Merge
chr1	125142527	125142546	DUP	19	PBSV			chr8	50309264	50309537	DEL	273	Sniffles			2	83000529	83000595	DEL	66	Merge
chr1	125248132	125248153	DEL	21	PBSV			chr8	51708042	51709362	DEL	1320	Sniffles			2	83179838	83180615	DEL	777	Merge
chr1	125263999	125264023	DEL	24	PBSV			chr8	52227899	52227962	DEL	63	Sniffles			2	83429297	83432367	DEL	3070	Merge
chr1	125361891	125361912	DEL	21	PBSV			chr8	54374762	54375194	DEL	432	Sniffles			2	83501996	83502151	DEL	155	Merge
chr1	125389342	125389375	DEL	33	PBSV			chr8	55480274	55480331	DEL	57	Sniffles			2	83634465	83634545	DEL	80	Merge
chr1	125472274	125472429	DUP	155	PBSV			chr8	56514537	56514634	DEL	97	Sniffles			2	83659486	83660083	DEL	597	Merge
chr1	125539243	125543518	DEL	4275	PBSV			chr8	57136345	57136383	DEL	38	Sniffles			2	83690519	83690729	DEL	210	Merge
chr1	125665116	125665143	DEL	27	PBSV			chr8	57964540	57964885	DEL	345	Sniffles			2	84513723	84513770	DEL	47	Merge
chr1	125708969	125709004	DEL	35	PBSV			chr8	58168706	58168849	DEL	143	Sniffles			2	85145774	85146298	DEL	524	Merge
chr1	125853192	125853213	DEL	21	PBSV			chr8	65454191	65459839	DEL	5648	Sniffles			2	86159606	86159646	DEL	40	Merge
chr1	125952245	125952271	DEL	26	PBSV			chr8	70186526	70195360	DUP	8834	Sniffles			2	86228433	86228533	DEL	100	Merge
chr1	125997049	125997078	DEL	29	PBSV			chr8	70298167	70303426	DUP	5259	Sniffles			2	86439824	86439888	DEL	64	Merge
chr1	126199224	126201031	DEL	1807	PBSV			chr8	70299013	70304279	DEL	5266	Sniffles			2	87119231	87119265	DUP	34	Merge
chr1	126201135	126203585	DEL	2450	PBSV			chr8	70300084	70366720	DUP	66636	Sniffles			2	87395054	87395088	DEL	34	Merge
chr1	126663153	126663177	DEL	24	PBSV			chr8	70301001	70367632	DUP	66631	Sniffles			2	87548115	87548462	DEL	347	Merge
chr1	126670411	126670446	DEL	35	PBSV			chr8	70303853	70367526	DUP	63673	Sniffles			2	87758718	87758755	DEL	37	Merge
chr1	126846340	126846535	DEL	195	PBSV			chr8	70304532	70304564	DEL	32	Sniffles			2	87963997	87964323	DEL	326	Merge
chr1	127075044	127075105	DEL	61	PBSV			chr8	70322852	70323945	DEL	1093	Sniffles			2	88751545	88752058	DEL	513	Merge
chr1	127158077	127158104	DEL	27	PBSV			chr8	70327853	70332128	DEL	4275	Sniffles			2	88924298	88924334	DEL	36	Merge
chr1	127267079	127267216	DEL	137	PBSV			chr8	70329609	70329646	DEL	37	Sniffles			2	89322129	89322164	DEL	35	Merge
chr1	127274833	127274865	DEL	32	PBSV			chr8	70329854	70329927	DEL	73	Sniffles			2	89326672	89326717	DEL	45	Merge
chr1	127477541	127477568	DEL	27	PBSV			chr8	70333993	70334474	DEL	481	Sniffles			2	89328241	89328302	DEL	61	Merge
chr1	127497012	127497042	DUP	30	PBSV			chr8	70353086	70353572	DEL	486	Sniffles			2	89962460	89962526	DEL	66	Merge
chr1	127636596	127636625	DEL	29	PBSV			chr8	70360882	70360933	DEL	51	Sniffles			2	90112557	90112715	DEL	158	Merge
chr1	127717492	127717513	DEL	21	PBSV			chr8	70426455	70426517	DEL	62	Sniffles			2	90116576	90116645	DUP	69	Merge
chr1	128263981	128264092	DEL	111	PBSV			chr8	70451329	70451444	DEL	115	Sniffles			2	90118038	90118220	DEL	182	Merge
chr1	128330932	128330969	DUP	37	PBSV			chr8	73013575	73013609	DEL	34	Sniffles			2	90284322	90284491	DEL	169	Merge
chr1	128475994	128476015	DEL	21	PBSV			chr8	73364047	73364128	DEL	81	Sniffles			2	90473281	90473320	DEL	39	Merge
chr1	128519438	128519460	DEL	22	PBSV			chr8	73467183	73467330	DEL	147	Sniffles			2	90480016	90480612	DEL	596	Merge
chr1	128607191	128607443	DEL	252	PBSV			chr8	74580054	74580118	DEL	64	Sniffles			2	90885383	90886538	DEL	1155	Merge
chr1	128643592	128643611	DUP	19	PBSV			chr8	74608021	74608070	DEL	49	Sniffles			2	91052305	91052523	DEL	218	Merge
chr1	128806575	128806602	DEL	27	PBSV			chr8	75512949	75514955	DEL	2006	Sniffles			2	91576241	91576340	DEL	99	Merge
chr1	128829481	128829591	DEL	110	PBSV			chr8	75928916	75928954	DEL	38	Sniffles			2	91641836	91641902	DEL	66	Merge
chr1	128853830	128856151	DEL	2321	PBSV			chr8	77452158	77452255	DEL	97	Sniffles			2	91873843	91873912	DEL	69	Merge
chr1	128944916	128944939	DEL	23	PBSV			chr8	81652806	81652868	DEL	62	Sniffles			2	91938642	91938759	DUP	117	Merge
chr1	129371035	129379588	DEL	8553	PBSV			chr8	81755975	81758607	DUP	2632	Sniffles			2	91974701	91975797	DEL	1096	Merge
chr1	129440353	129440374	DEL	21	PBSV			chr8	84229983	84230335	DEL	352	Sniffles			2	92018183	92018217	DUP	34	Merge
chr1	129525303	129525647	DEL	344	PBSV			chr8	86111964	86112054	DEL	90	Sniffles			2	92095590	92095675	DEL	85	Merge
chr1	129597336	129597354	DUP	18	PBSV			chr8	87314965	87316258	DEL	1293	Sniffles			2	92557551	92558207	DEL	656	Merge
chr1	129835969	129835992	DEL	23	PBSV			chr8	87864721	87864841	DEL	120	Sniffles			2	92596136	92596203	DEL	67	Merge
chr1	129969119	129969151	DEL	32	PBSV			chr8	89647535	89647679	DEL	144	Sniffles			2	93237408	93243814	DEL	6406	Merge
chr1	130045097	130045996	DEL	899	PBSV			chr8	89893464	89893497	DEL	33	Sniffles			2	93518731	93518770	DEL	39	Merge
chr1	130083046	130083076	DEL	30	PBSV			chr8	89914255	89914605	DEL	350	Sniffles			2	94243015	94243716	DUP	701	Merge
chr1	130163505	130163532	DEL	27	PBSV			chr8	90192854	90192991	DEL	137	Sniffles			2	94470157	94470188	DEL	31	Merge
chr1	130222226	130222247	DEL	21	PBSV			chr8	91704055	91704115	DEL	60	Sniffles			2	94580671	94581004	DEL	333	Merge
chr1	130265492	130265545	DEL	53	PBSV			chr8	92153218	92155907	DEL	2689	Sniffles			2	94580872	94581229	DEL	357	Merge
chr1	130268368	130268453	DEL	85	PBSV			chr8	92217016	92217421	DEL	405	Sniffles			2	94793557	94793650	DEL	93	Merge
chr1	130332210	130332253	DEL	43	PBSV			chr8	92245364	92245581	DEL	217	Sniffles			2	94805930	94806464	DUP	534	Merge
chr1	130393057	130393094	DEL	37	PBSV			chr8	93037257	93037629	DEL	372	Sniffles			2	94891355	94891391	DEL	36	Merge
chr1	130468638	130468738	DUP	100	PBSV			chr8	93061355	93061399	DEL	44	Sniffles			2	94940668	94941122	DEL	454	Merge
chr1	130590192	130590218	DEL	26	PBSV			chr8	93074863	93077225	DEL	2362	Sniffles			2	94979088	94979197	DUP	109	Merge
chr1	130597932	130598140	DUP	208	PBSV			chr8	93237445	93239429	DEL	1984	Sniffles			2	95193526	95193570	DUP	44	Merge
chr1	130702913	130702935	DEL	22	PBSV			chr8	93255978	93256047	DEL	69	Sniffles			2	95651081	95651168	DEL	87	Merge
chr1	130846307	130846337	DEL	30	PBSV			chr8	93269330	93269380	DEL	50	Sniffles			2	95829182	95829752	DEL	570	Merge
chr1	131078222	131078260	DEL	38	PBSV			chr8	93559282	93559398	DEL	116	Sniffles			2	96357364	96357578	DUP	214	Merge
chr1	131079279	131080571	DEL	1292	PBSV			chr8	93848840	93848877	DEL	37	Sniffles			2	96448520	96448570	DEL	50	Merge
chr1	131254375	131254400	DEL	25	PBSV			chr8	94099302	94099386	DEL	84	Sniffles			2	96567109	96567253	DEL	144	Merge
chr1	131258291	131258322	DEL	31	PBSV			chr8	94550644	94559585	DEL	8941	Sniffles			2	96581740	96581791	DUP	51	Merge
chr1	131434705	131434739	DEL	34	PBSV			chr8	95162921	95163554	DEL	633	Sniffles			2	97278693	97279380	DEL	687	Merge
chr1	131493240	131493399	DEL	159	PBSV			chr8	95411233	95412460	DEL	1227	Sniffles			2	97965400	97965740	DEL	340	Merge
chr1	131540637	131540690	DEL	53	PBSV			chr8	96993555	96993628	DEL	73	Sniffles			2	98045017	98046557	DEL	1540	Merge
chr1	131605664	131605690	DEL	26	PBSV			chr8	98041573	98041860	DEL	287	Sniffles			2	98072102	98078649	DEL	6547	Merge
chr1	131800701	131800890	DEL	189	PBSV			chr8	99167234	99168113	DEL	879	Sniffles			2	98239084	98239317	DEL	233	Merge
chr1	132004150	132004172	DEL	22	PBSV			chr8	99246480	99246512	DEL	32	Sniffles			2	98247982	98248020	DEL	38	Merge
chr1	132129960	132130104	DEL	144	PBSV			chr8	99942986	99944572	DEL	1586	Sniffles			2	98604267	98604576	DEL	309	Merge
chr1	132132385	132132414	DEL	29	PBSV			chr8	102120725	102121016	DEL	291	Sniffles			2	98666550	98666638	DEL	88	Merge
chr1	132492940	132492963	DEL	23	PBSV			chr8	103126945	103127222	DEL	277	Sniffles			2	98773992	98774198	DEL	206	Merge
chr1	132504019	132504109	DEL	90	PBSV			chr8	104720104	104720236	DEL	132	Sniffles			2	99499640	99499708	DEL	68	Merge
chr1	132751361	132751499	DEL	138	PBSV			chr8	104949588	104949659	DEL	71	Sniffles			2	99656248	99656509	DEL	261	Merge
chr1	133448601	133448648	DUP	47	PBSV			chr8	105339287	105339847	DEL	560	Sniffles			2	99821642	99821876	DEL	234	Merge
chr1	133607387	133607408	DEL	21	PBSV			chr8	106796731	106796976	DEL	245	Sniffles			2	99841985	99842087	DUP	102	Merge
chr1	133711374	133711405	DEL	31	PBSV			chr8	107591414	107592262	DEL	848	Sniffles			2	99918200	99918366	DEL	166	Merge
chr1	133834970	133836410	DEL	1440	PBSV			chr8	108343945	108344087	DEL	142	Sniffles			2	99943781	99944532	DEL	751	Merge
chr1	133939187	133939587	DEL	400	PBSV			chr8	109176881	109176927	DEL	46	Sniffles			2	100031320	100031642	DEL	322	Merge
chr1	134116589	134117834	DEL	1245	PBSV			chr8	109972944	109973058	DEL	114	Sniffles			2	100441405	100441446	DEL	41	Merge
chr1	134308976	134308999	DEL	23	PBSV			chr8	110126609	110126819	DEL	210	Sniffles			2	100850305	100850396	DUP	91	Merge
chr1	134321029	134321050	DEL	21	PBSV			chr8	110557620	110557658	DEL	38	Sniffles			2	100858736	100860395	DEL	1659	Merge
chr1	134346229	134346270	DEL	41	PBSV			chr8	110846565	110846730	DEL	165	Sniffles			2	100873020	100873054	DEL	34	Merge
chr1	134387140	134387320	DEL	180	PBSV			chr8	111089119	111089215	DEL	96	Sniffles			2	101293454	101293578	DEL	124	Merge
chr1	134404385	134404411	DEL	26	PBSV			chr8	111098878	111098923	DEL	45	Sniffles			2	101322271	101322326	DUP	55	Merge
chr1	134565529	134565551	DEL	22	PBSV			chr8	111354343	111354437	DEL	94	Sniffles			2	101424478	101424603	DEL	125	Merge
chr1	134885553	134885699	DEL	146	PBSV			chr8	111377556	111377893	DEL	337	Sniffles			2	101427415	101429883	DEL	2468	Merge
chr1	135028346	135028434	DEL	88	PBSV			chr8	111496678	111496735	DEL	57	Sniffles			2	101453294	101454947	DEL	1653	Merge
chr1	135146823	135146847	DEL	24	PBSV			chr8	111522452	111522531	DEL	79	Sniffles			2	101883906	101883938	DEL	32	Merge
chr1	135353843	135353864	DEL	21	PBSV			chr8	111582058	111582116	DEL	58	Sniffles			2	102226768	102226804	DUP	36	Merge
chr1	135493319	135493621	DUP	302	PBSV			chr8	111628497	111628720	DEL	223	Sniffles			2	102309748	102309781	DEL	33	Merge
chr1	135498072	135498124	DEL	52	PBSV			chr8	112306592	112306918	DUP	326	Sniffles			2	102815224	102815314	DEL	90	Merge
chr1	135521031	135521054	DEL	23	PBSV			chr8	112878527	112878631	DEL	104	Sniffles			2	102844603	102844639	DEL	36	Merge
chr1	135581132	135581154	DEL	22	PBSV			chr21	653050	659052	DEL	6002	Sniffles			2	102908884	102909284	DEL	400	Merge
chr1	135650667	135650782	DEL	115	PBSV			chr9	43682	43806	DEL	124	Sniffles			2	102937097	102937279	DEL	182	Merge
chr1	135672891	135672913	DEL	22	PBSV			chr9	85350	93885	DEL	8535	Sniffles			2	103065125	103065266	DEL	141	Merge
chr1	135936434	135936457	DEL	23	PBSV			chr9	783306	783645	DEL	339	Sniffles			2	103159572	103160546	DEL	974	Merge
chr1	135951982	135952050	DEL	68	PBSV			chr9	784697	785576	DEL	879	Sniffles			2	103362837	103362893	DEL	56	Merge
chr1	136135431	136135458	DEL	27	PBSV			chr9	1217055	1225605	DEL	8550	Sniffles			2	103693517	103693570	DEL	53	Merge
chr1	136146600	136146623	DEL	23	PBSV			chr9	1604537	1604705	DEL	168	Sniffles			2	103834322	103834353	DEL	31	Merge
chr1	136156842	136156863	DEL	21	PBSV			chr9	2855524	2855627	DEL	103	Sniffles			2	103864972	103865023	DEL	51	Merge
chr1	136169245	136169292	DUP	47	PBSV			chr9	3157093	3166514	DEL	9421	Sniffles			2	103866634	103866670	DEL	36	Merge
chr1	136533964	136536230	DEL	2266	PBSV			chr9	3322325	3323311	DEL	986	Sniffles			2	104054017	104054051	DEL	34	Merge
chr1	136584761	136584782	DEL	21	PBSV			chr9	3335130	3336573	DEL	1443	Sniffles			2	104279007	104279053	DEL	46	Merge
chr1	136680207	136681440	DEL	1233	PBSV			chr9	4347723	4347828	DEL	105	Sniffles			2	104355102	104355135	DEL	33	Merge
chr1	136866679	136866706	DEL	27	PBSV			chr9	5429441	5429765	DEL	324	Sniffles			2	104989548	104989918	DEL	370	Merge
chr1	137117542	137118030	DEL	488	PBSV			chr9	5761860	5761929	DEL	69	Sniffles			2	105013781	105013815	DEL	34	Merge
chr1	137404095	137404259	DEL	164	PBSV			chr9	5914088	5914222	DEL	134	Sniffles			2	105123840	105124054	DEL	214	Merge
chr1	137438265	137438287	DEL	22	PBSV			chr9	6243759	6244158	DEL	399	Sniffles			2	106767906	106767942	DEL	36	Merge
chr1	137568622	137568647	DEL	25	PBSV			chr9	6261179	6262229	DEL	1050	Sniffles			2	107017378	107017488	DEL	110	Merge
chr1	137709315	137717877	DEL	8562	PBSV			chr9	6374070	6374624	DEL	554	Sniffles			2	107862046	107862351	DEL	305	Merge
chr1	137736656	137736711	DEL	55	PBSV			chr9	7306162	7306236	DEL	74	Sniffles			2	107992375	107992843	DEL	468	Merge
chr1	137764866	137764891	DEL	25	PBSV			chr9	7484185	7484226	DEL	41	Sniffles			2	108183657	108192208	DEL	8551	Merge
chr1	137773120	137773271	DUP	151	PBSV			chr9	7492663	7493174	DEL	511	Sniffles			2	108661239	108661971	DEL	732	Merge
chr1	137776859	137777036	DEL	177	PBSV			chr9	9050916	9051244	DEL	328	Sniffles			2	108677231	108677360	DEL	129	Merge
chr1	137784035	137784056	DEL	21	PBSV			chr9	10028531	10028699	DEL	168	Sniffles			2	108830241	108830486	DEL	245	Merge
chr1	138132818	138133029	DEL	211	PBSV			chr9	10338720	10344888	DEL	6168	Sniffles			2	108987994	108988076	DEL	82	Merge
chr1	138171117	138171261	DEL	144	PBSV			chr9	10940731	10944774	DEL	4043	Sniffles			2	109019936	109020828	DEL	892	Merge
chr1	138212865	138212889	DEL	24	PBSV			chr9	11157330	11157370	DEL	40	Sniffles			2	109134403	109134449	DEL	46	Merge
chr1	138222556	138222580	DEL	24	PBSV			chr9	11302560	11302649	DEL	89	Sniffles			2	109149904	109150033	DEL	129	Merge
[truncated: 27,913 more rows]

## Sheet: PB_CLR
Table S1. Summary of identified SVs using different methods.
[truncated: 2,963 more rows]

## Sheet: PB_CCS
Table S1. Summary of identified SVs using different methods.
[truncated: 29,923 more rows]

[truncated: 1 more sheets: Merge]
